# Supplementary material for: Ecometabolomic Analysis of Wild Populations of Pilocarpus pennatifolius (Rutaceae) Using Unimodal Analyses
Source: Front Plant Sci. 2019 Mar 6;10:258. doi: 10.3389/fpls.2019.00258 (PMC6414451; doi:10.3389/fpls.2019.00258)
Supplement: Supplementary file 2 [file Data_Sheet_2.xls]

## Sheet: (a) Alkaloid Extraction
ID	Compound name	m/z	Retention Time(min)	Site A: Foz do Iguacu, PR			Site: B Campo Mourao A, PR					Site C: Campo Mourao B, PR				Site D: Parque Municipal Lago Azul, PR									Site E: Cruz do Pedro, SP					Site F: Estacao Ecologica St. Tereza, SP
				A1	A2	A3	B1	B2	B3	B4	B5	C1	C2	C3	C4	D1	D2	D3	D4	D5	D6	D7	D8	D9	E1	E2	E3	E4	E5	F1	F2	F3	F4	F5
M235T48		234.94	0.808072	5.64451e+06	4.42061e+06	6.33065e+06	4.27556e+06	6.14944e+06	4.78506e+06	4.86912e+06	4.71049e+06	5.74351e+06	5.13116e+06	4.2614e+06	6.53778e+06	4.18392e+06	4.36646e+06	5.26231e+06	3.22297e+06	5.88364e+06	5.7939e+06	4.76513e+06	5.62466e+06	4.0572e+06	6.07132e+06	6.48351e+06	7.12884e+06	5.69149e+06	6.93612e+06	7.34619e+06	5.26354e+06	6.853e+06	6.04921e+06	6.52441e+06
M471T49		471.158	0.810033	4.05638e+06	3.82786e+06	3.87116e+06	3.48481e+06	4.06794e+06	3.53279e+06	4.20735e+06	3.88175e+06	5.34883e+06	3.98211e+06	3.7115e+06	4.36349e+06	4.35492e+06	3.93391e+06	3.89619e+06	3.00646e+06	4.39523e+06	4.73029e+06	4.02368e+06	4.37966e+06	3.05805e+06	3.49712e+06	3.60898e+06	4.67302e+06	3.10682e+06	4.38614e+06	4.26456e+06	3.49374e+06	5.13508e+06	4.47538e+06	4.06853e+06
M489T49		489.267	0.810217	3.11394e+06	3.27686e+06	5.23251e+06	4.45005e+06	6.23018e+06	5.08193e+06	4.35199e+06	5.18207e+06	6.73052e+06	4.39796e+06	3.3634e+06	8.14322e+06	4.24878e+06	4.34254e+06	3.77592e+06	3.74806e+06	4.96448e+06	4.5919e+06	3.24766e+06	3.62994e+06	2.38279e+06	3.29468e+06	3.35715e+06	3.3549e+06	2.6784e+06	3.19266e+06	3.87166e+06	4.09035e+06	4.17779e+06	3.25645e+06	3.99721e+06
M473T49		473.232	0.811299	3.67998e+06	4.07841e+06	6.0059e+06	5.10753e+06	6.97537e+06	5.85916e+06	5.45534e+06	5.7309e+06	6.63793e+06	5.76614e+06	4.40092e+06	9.03596e+06	4.46524e+06	5.22994e+06	5.00579e+06	3.86501e+06	6.1749e+06	5.78262e+06	4.36187e+06	5.88509e+06	3.14936e+06	4.95769e+06	5.19394e+06	5.51341e+06	4.40272e+06	5.81877e+06	6.30243e+06	5.26257e+06	5.83418e+06	4.46662e+06	5.34694e+06
M359T49		359.208	0.811815	5.2986e+06	4.55406e+06	7.40789e+06	6.57753e+06	7.68054e+06	7.56969e+06	6.23925e+06	7.30906e+06	8.71394e+06	6.48792e+06	5.54275e+06	1.10617e+07	5.41182e+06	6.64957e+06	5.33121e+06	5.27879e+06	7.43511e+06	7.22458e+06	4.64768e+06	5.66479e+06	3.62093e+06	4.07581e+06	5.04341e+06	5.34537e+06	4.07797e+06	5.60428e+06	5.88333e+06	5.30323e+06	6.36761e+06	4.84025e+06	5.58692e+06
M487T49		487.238	0.811938	3.53689e+06	3.568e+06	6.27122e+06	5.07631e+06	6.44738e+06	5.49191e+06	5.67597e+06	5.936e+06	8.08953e+06	5.80973e+06	3.51592e+06	9.01066e+06	5.68278e+06	5.18279e+06	5.82072e+06	3.74008e+06	6.05902e+06	7.58546e+06	5.04948e+06	5.10726e+06	2.65705e+06	6.19359e+06	5.39498e+06	6.27119e+06	3.94513e+06	5.61113e+06	6.27566e+06	4.86917e+06	4.92903e+06	4.3673e+06	4.94691e+06
M459T49		459.174	0.813593	3.37853e+06	3.58016e+06	4.67497e+06	4.38547e+06	4.60858e+06	4.14375e+06	3.99949e+06	4.684e+06	5.31068e+06	3.96197e+06	3.3111e+06	7.29521e+06	3.84726e+06	3.94388e+06	3.52578e+06	3.70847e+06	3.80587e+06	4.18015e+06	3.24618e+06	4.12346e+06	3.23684e+06	4.35706e+06	4.33869e+06	4.98202e+06	3.59301e+06	5.01693e+06	5.32964e+06	4.27262e+06	5.04324e+06	3.68777e+06	5.37735e+06
M199T49		199.16	0.815191	7.05019e+06	6.57324e+06	8.95162e+06	6.83757e+06	9.09502e+06	7.68799e+06	7.126e+06	7.28706e+06	9.79602e+06	7.62735e+06	7.57046e+06	1.10849e+07	7.47901e+06	7.92926e+06	7.42101e+06	5.91028e+06	8.78998e+06	9.16281e+06	7.08668e+06	8.6367e+06	6.94004e+06	8.43388e+06	9.5931e+06	1.18357e+07	7.71665e+06	9.59636e+06	9.22544e+06	9.23444e+06	9.04018e+06	8.34873e+06	9.88903e+06
M251T49		251.181	0.817809	1.07344e+07	1.06109e+07	1.01245e+07	1.09564e+07	9.73465e+06	8.22714e+06	8.99854e+06	1.0264e+07	8.56898e+06	1.16545e+07	1.01543e+07	9.83484e+06	1.31643e+07	9.40578e+06	1.35691e+07	8.47246e+06	9.94287e+06	8.58846e+06	9.51394e+06	1.00384e+07	1.03792e+07	7.95873e+06	8.23023e+06	7.51602e+06	6.74425e+06	8.44033e+06	7.61292e+06	9.20203e+06	9.15051e+06	1.13822e+07	8.45444e+06
M233T49		233.043	0.821601	8.07008e+06	8.6549e+06	1.30415e+07	9.91338e+06	1.34968e+07	1.20157e+07	1.12581e+07	1.1602e+07	1.43008e+07	1.22613e+07	8.24509e+06	1.95623e+07	7.62673e+06	1.12838e+07	1.00263e+07	8.79219e+06	1.11068e+07	1.30105e+07	8.67952e+06	9.72619e+06	6.58107e+06	1.06428e+07	1.0865e+07	1.21898e+07	8.66811e+06	1.04204e+07	1.28477e+07	1.08935e+07	1.15998e+07	1.01944e+07	1.15353e+07
M363T49		363.141	0.824216	4.03929e+06	3.94231e+06	6.05427e+06	4.38902e+06	5.95964e+06	4.7049e+06	4.49323e+06	5.13293e+06	6.66926e+06	5.04268e+06	4.43016e+06	8.77042e+06	4.18026e+06	4.61507e+06	4.6158e+06	3.49706e+06	4.72011e+06	5.71413e+06	3.90606e+06	3.94641e+06	3.17627e+06	5.13124e+06	5.52504e+06	4.81329e+06	4.53368e+06	4.26392e+06	4.7438e+06	4.39607e+06	5.00028e+06	4.16489e+06	4.82639e+06
M375T50		375.261	0.826177	4.35423e+06	4.1628e+06	5.9336e+06	4.62587e+06	5.47768e+06	6.01035e+06	5.44346e+06	4.76096e+06	6.93623e+06	6.11247e+06	7.00363e+06	7.26323e+06	4.87328e+06	5.08293e+06	4.74836e+06	4.24714e+06	5.8489e+06	6.18674e+06	4.4508e+06	6.09067e+06	4.04326e+06	4.05004e+06	5.00403e+06	4.85439e+06	3.29994e+06	4.67684e+06	5.08643e+06	4.97713e+06	4.45314e+06	4.34586e+06	4.1358e+06
M329T50		329.13	0.829961	5.18758e+06	6.24524e+06	5.15662e+06	5.58813e+06	5.50914e+06	6.05266e+06	4.85796e+06	5.77952e+06	6.09437e+06	7.0559e+06	5.42924e+06	6.21566e+06	5.74979e+06	5.80603e+06	6.18185e+06	5.25313e+06	5.65223e+06	6.25468e+06	4.93755e+06	6.31449e+06	4.65406e+06	5.81739e+06	5.90578e+06	6.40192e+06	5.65402e+06	5.54171e+06	5.32799e+06	7.02232e+06	5.36794e+06	4.69466e+06	5.68368e+06
M429T50		429.14	0.830069	3.08893e+06	2.97914e+06	4.6524e+06	3.31187e+06	3.82215e+06	3.483e+06	3.24171e+06	3.21431e+06	4.2792e+06	3.89051e+06	3.47667e+06	4.63214e+06	2.96916e+06	3.38933e+06	3.49809e+06	2.59217e+06	3.15234e+06	4.03218e+06	3.57728e+06	3.67592e+06	2.59384e+06	3.59652e+06	3.7571e+06	4.35665e+06	3.2974e+06	4.20014e+06	4.38728e+06	3.53961e+06	4.36674e+06	3.68575e+06	4.4929e+06
M391T50		391.132	0.832173	3.32833e+06	3.10734e+06	4.74239e+06	4.11722e+06	5.17396e+06	4.60176e+06	3.64098e+06	4.4862e+06	5.8406e+06	4.80308e+06	2.91477e+06	7.09764e+06	3.38489e+06	4.45048e+06	4.65164e+06	3.48719e+06	4.45842e+06	4.35865e+06	2.90825e+06	3.76239e+06	2.28596e+06	3.37841e+06	3.49285e+06	3.734e+06	3.0613e+06	3.56353e+06	3.29483e+06	3.54952e+06	3.36239e+06	3.11485e+06	3.436e+06
M457T50		457.203	0.832457	3.96745e+06	4.56278e+06	5.25856e+06	5.58792e+06	4.50648e+06	4.92023e+06	5.42691e+06	4.52547e+06	5.34317e+06	5.27198e+06	4.22288e+06	5.44514e+06	3.79514e+06	5.88961e+06	5.47005e+06	4.61047e+06	5.56534e+06	5.6581e+06	5.22317e+06	4.86122e+06	4.79438e+06	5.40247e+06	6.12871e+06	6.18568e+06	5.26819e+06	5.38414e+06	6.23903e+06	5.19145e+06	7.55418e+06	4.93922e+06	7.16626e+06
M485T50		485.278	0.832643	3.50696e+06	2.59283e+06	4.17006e+06	3.77495e+06	3.64756e+06	3.4226e+06	3.27355e+06	3.90405e+06	4.07119e+06	4.22523e+06	3.80942e+06	4.06618e+06	3.74307e+06	4.11537e+06	3.70273e+06	3.10918e+06	3.77689e+06	4.31506e+06	3.99128e+06	3.66764e+06	3.55742e+06	3.32571e+06	4.06146e+06	4.55572e+06	2.7312e+06	4.00975e+06	3.2748e+06	3.69192e+06	3.38519e+06	3.21713e+06	3.12827e+06
M261T50		261.238	0.834763	3.89863e+06	5.20225e+06	6.84052e+06	5.41896e+06	8.25329e+06	7.01943e+06	5.9101e+06	6.27403e+06	7.79919e+06	5.65217e+06	3.93941e+06	8.94439e+06	5.41876e+06	6.11814e+06	5.82227e+06	4.20169e+06	6.9623e+06	6.30026e+06	6.45234e+06	5.54283e+06	3.58233e+06	5.09398e+06	4.59479e+06	5.32889e+06	4.21136e+06	4.42222e+06	5.08834e+06	4.96009e+06	5.41027e+06	7.62693e+06	6.64918e+06
M215T50		215.125	0.834962	2.63123e+07	2.05039e+07	2.7939e+07	2.7743e+07	3.40986e+07	3.09056e+07	2.26339e+07	2.85075e+07	3.10535e+07	2.93837e+07	2.13922e+07	3.71702e+07	2.50645e+07	2.69349e+07	2.91723e+07	2.22693e+07	2.68838e+07	2.86103e+07	2.41363e+07	2.66197e+07	1.63571e+07	2.80488e+07	2.76393e+07	2.87793e+07	2.24444e+07	2.45028e+07	2.45328e+07	2.58006e+07	2.10355e+07	2.16005e+07	2.36599e+07
M475T50		475.272	0.836313	2.90788e+06	3.53807e+06	3.73598e+06	4.29839e+06	4.68061e+06	4.67821e+06	3.85467e+06	4.24075e+06	5.66671e+06	4.13354e+06	3.57895e+06	6.57032e+06	3.76574e+06	4.00211e+06	3.78029e+06	3.21527e+06	5.42447e+06	4.59592e+06	3.96112e+06	3.87944e+06	2.6716e+06	4.02798e+06	4.35792e+06	3.98851e+06	4.29505e+06	4.0466e+06	3.75074e+06	4.52587e+06	4.51061e+06	3.1449e+06	4.01537e+06
M413T50		413.05	0.838093	3.56985e+06	2.83259e+06	3.53092e+06	3.36088e+06	2.92667e+06	2.7924e+06	2.66572e+06	2.77779e+06	3.27253e+06	2.90122e+06	3.10261e+06	3.37561e+06	2.68829e+06	3.12201e+06	2.7406e+06	2.87742e+06	2.94468e+06	3.15851e+06	3.09587e+06	2.89204e+06	2.68904e+06	2.83925e+06	3.84945e+06	4.07244e+06	3.39748e+06	3.0122e+06	2.92451e+06	3.55414e+06	2.68364e+06	2.47493e+06	2.77474e+06
M347T50		347.043	0.838468	4.12007e+06	2.91225e+06	5.11554e+06	3.42031e+06	3.88077e+06	4.0053e+06	3.52369e+06	4.09543e+06	5.2641e+06	4.52946e+06	3.08648e+06	6.93422e+06	3.25395e+06	4.2154e+06	3.55686e+06	3.04934e+06	4.27186e+06	4.87674e+06	3.57241e+06	4.1621e+06	2.96329e+06	3.72786e+06	4.73059e+06	5.12957e+06	3.2881e+06	4.20023e+06	4.99736e+06	4.46052e+06	3.9904e+06	4.01938e+06	4.26328e+06
M443T50		443.165	0.838855	4.69426e+06	3.7082e+06	4.52525e+06	3.62944e+06	4.43836e+06	4.16874e+06	4.19795e+06	3.76675e+06	6.21168e+06	4.17314e+06	3.86541e+06	4.03141e+06	4.15766e+06	4.38584e+06	3.66738e+06	3.34438e+06	5.33767e+06	4.14985e+06	4.19233e+06	4.09476e+06	3.16866e+06	4.05871e+06	3.92376e+06	4.2752e+06	3.96094e+06	4.39257e+06	4.83136e+06	4.21126e+06	4.43302e+06	4.23158e+06	4.04295e+06
M265T51		265.173	0.843569	6.2388e+06	6.38622e+06	1.04249e+07	6.80911e+06	8.73311e+06	5.98178e+06	8.39612e+06	7.05564e+06	1.0898e+07	7.66602e+06	6.25109e+06	1.17168e+07	5.66478e+06	7.56165e+06	6.58581e+06	5.04301e+06	6.95888e+06	8.25605e+06	5.59646e+06	6.4632e+06	5.05021e+06	6.42898e+06	6.48076e+06	7.68936e+06	5.88991e+06	8.34112e+06	8.79855e+06	6.22444e+06	9.23057e+06	8.36907e+06	1.03244e+07
M345T51		345.219	0.843982	5.78894e+06	6.07373e+06	1.04687e+07	6.45461e+06	7.37803e+06	7.01184e+06	5.88492e+06	7.48159e+06	7.69175e+06	8.62249e+06	7.46679e+06	9.4969e+06	6.23763e+06	5.95068e+06	6.90277e+06	6.48546e+06	6.77928e+06	8.39035e+06	6.06005e+06	7.46489e+06	4.54154e+06	6.27449e+06	7.01603e+06	8.13907e+06	6.33001e+06	6.47047e+06	6.46627e+06	6.98784e+06	7.32123e+06	6.07791e+06	6.126e+06
M400T51		400.231	0.849209	2.71491e+06	2.16924e+06	3.41378e+06	2.84623e+06	3.61565e+06	3.21459e+06	3.09125e+06	3.09367e+06	3.86482e+06	3.62492e+06	2.94009e+06	4.76542e+06	3.08261e+06	3.27961e+06	3.19855e+06	2.80382e+06	3.5972e+06	4.34011e+06	3.06618e+06	3.71742e+06	2.43324e+06	2.30015e+06	2.47457e+06	2.70464e+06	2.48932e+06	2.86543e+06	2.77142e+06	2.337e+06	2.90014e+06	2.70174e+06	3.09744e+06
M213T51		213.165	0.849256	2.42695e+07	2.83186e+07	3.17747e+07	2.99508e+07	2.03517e+07	2.33561e+07	2.50193e+07	2.87617e+07	2.5787e+07	3.24591e+07	2.6316e+07	3.14674e+07	3.52736e+07	2.87889e+07	3.41913e+07	2.28965e+07	3.37571e+07	3.16523e+07	2.96041e+07	2.96461e+07	2.34209e+07	2.83363e+07	2.41761e+07	2.76111e+07	2.46904e+07	2.95031e+07	2.6203e+07	2.91253e+07	4.23397e+07	4.89802e+07	3.78439e+07
M397T51		397.224	0.849585	3.59032e+06	3.43494e+06	4.42957e+06	4.31001e+06	4.2362e+06	4.35717e+06	3.38806e+06	3.91473e+06	4.05247e+06	4.24281e+06	3.77462e+06	4.61798e+06	3.77882e+06	4.51792e+06	4.56986e+06	3.92424e+06	3.42672e+06	4.89465e+06	2.98494e+06	4.42873e+06	3.27629e+06	3.73313e+06	3.97549e+06	3.65887e+06	3.16491e+06	3.44967e+06	3.01467e+06	3.66908e+06	3.46459e+06	3.05728e+06	2.64839e+06
M231T51		231.217	0.851265	1.45771e+07	1.22199e+07	1.51838e+07	1.46234e+07	1.67799e+07	1.63006e+07	1.58009e+07	1.56074e+07	1.49388e+07	1.66367e+07	1.31851e+07	1.92007e+07	1.48056e+07	1.47783e+07	1.46155e+07	1.22837e+07	1.57909e+07	1.71487e+07	1.41698e+07	1.65808e+07	1.15437e+07	1.13867e+07	1.60636e+07	1.54422e+07	1.39205e+07	1.27074e+07	1.37106e+07	1.21336e+07	1.60165e+07	1.31023e+07	1.45888e+07
M385T51		385.12	0.85327	3.05996e+06	3.59878e+06	4.22579e+06	3.3702e+06	4.01775e+06	4.00921e+06	3.87393e+06	3.56989e+06	4.23135e+06	3.83854e+06	3.21076e+06	4.44204e+06	2.90859e+06	3.20136e+06	3.08817e+06	2.87105e+06	3.44716e+06	3.8132e+06	3.31079e+06	3.44576e+06	2.54344e+06	3.721e+06	3.87921e+06	4.05273e+06	2.91724e+06	3.79166e+06	3.73494e+06	3.71907e+06	3.38376e+06	3.26216e+06	2.851e+06
M335T51		335.146	0.853791	4.4549e+06	3.9157e+06	3.83626e+06	3.10041e+06	3.72092e+06	3.58596e+06	3.68861e+06	3.32404e+06	3.66721e+06	3.40548e+06	3.52171e+06	3.62986e+06	3.73152e+06	3.69735e+06	4.05234e+06	3.42808e+06	3.26148e+06	3.0008e+06	2.67333e+06	3.13382e+06	4.42354e+06	4.6229e+06	3.62195e+06	4.31881e+06	3.96575e+06	6.49647e+06	3.55435e+06	3.88694e+06	2.87905e+06	3.85072e+06	3.30048e+06
M411T51		411.2	0.855737	4.97517e+06	4.62591e+06	5.59584e+06	5.00677e+06	5.4205e+06	3.9314e+06	4.27951e+06	4.4127e+06	5.36897e+06	4.62032e+06	4.05005e+06	5.91575e+06	4.51853e+06	4.5375e+06	4.94152e+06	3.82693e+06	3.77485e+06	4.02093e+06	3.75141e+06	3.61055e+06	4.4209e+06	4.07054e+06	4.02959e+06	5.24889e+06	3.0855e+06	4.88492e+06	3.83625e+06	5.0291e+06	3.65278e+06	4.24221e+06	3.88509e+06
M361T52		361.262	0.859192	5.78325e+06	4.669e+06	1.1195e+07	6.01621e+06	7.09221e+06	7.3414e+06	6.25977e+06	7.40203e+06	8.37896e+06	7.11188e+06	6.17151e+06	9.39922e+06	6.21866e+06	5.33816e+06	5.95413e+06	4.52793e+06	6.45628e+06	7.48143e+06	5.85849e+06	6.46172e+06	4.5144e+06	5.20611e+06	6.88288e+06	1.00095e+07	5.45571e+06	7.0375e+06	6.57432e+06	7.48447e+06	6.51831e+06	7.05061e+06	7.01722e+06
M396T52		396.2	0.864482	2.39177e+06	2.49971e+06	2.41912e+06	2.47979e+06	2.96736e+06	3.01629e+06	2.05782e+06	2.47362e+06	2.8676e+06	2.53363e+06	3.46577e+06	2.96446e+06	2.94694e+06	2.79788e+06	2.79845e+06	2.21302e+06	2.21584e+06	2.85935e+06	3.14376e+06	3.18148e+06	3.38974e+06	1.80952e+06	2.14653e+06	1.95014e+06	2.24595e+06	2.30363e+06	2.28144e+06	2.04375e+06	2.19201e+06	2.51718e+06	2.49991e+06
M455T52		455.454	0.865234	8.27478e+06	1.06804e+07	9.31912e+06	1.19568e+07	9.44811e+06	6.99211e+06	1.58953e+07	8.66822e+06	9.3049e+06	5.84276e+06	6.5704e+06	6.27947e+06	7.70538e+06	9.42593e+06	7.69818e+06	8.56805e+06	1.1119e+07	9.19911e+06	1.15524e+07	8.91202e+06	1.37078e+07	1.04021e+07	1.42252e+07	1.05659e+07	1.06618e+07	1.15442e+07	1.19647e+07	8.32049e+06	2.36529e+07	1.09103e+07	2.10506e+07
M266T52		266.344	0.865437	7.59648e+06	6.83008e+06	6.50232e+06	5.12605e+06	6.04319e+06	6.58382e+06	6.70586e+06	5.78369e+06	8.56893e+06	5.97585e+06	5.93507e+06	5.24809e+06	6.32148e+06	6.27853e+06	4.27322e+06	7.25517e+06	6.35969e+06	5.72394e+06	7.16619e+06	6.41613e+06	7.56619e+06	8.57237e+06	5.4774e+06	6.72165e+06	4.70257e+06	6.7063e+06	6.90472e+06	5.97688e+06	5.07521e+06	5.58508e+06	5.58282e+06
M219T52		219.232	0.866471	1.77699e+07	2.07446e+07	2.71146e+07	1.79081e+07	2.01493e+07	1.72082e+07	2.22914e+07	1.89303e+07	1.97453e+07	1.45471e+07	1.52092e+07	2.24794e+07	1.70362e+07	2.12138e+07	1.7871e+07	1.46611e+07	1.62965e+07	1.84536e+07	1.55697e+07	1.73092e+07	1.58367e+07	2.40359e+07	2.3847e+07	2.80723e+07	1.90945e+07	2.76289e+07	2.43344e+07	2.65524e+07	2.46774e+07	2.98666e+07	2.95888e+07
M398T52		398.286	0.867692	3.48024e+06	2.85071e+06	3.09301e+06	3.01063e+06	3.17103e+06	2.97351e+06	2.46112e+06	3.77535e+06	4.05448e+06	4.12601e+06	3.86079e+06	4.0149e+06	3.37462e+06	2.98811e+06	3.83881e+06	3.65002e+06	4.38789e+06	4.68312e+06	3.14365e+06	3.65265e+06	2.81923e+06	1.65418e+06	1.77355e+06	2.47012e+06	1.92505e+06	1.84439e+06	2.38413e+06	2.17257e+06	2.2219e+06	2.5451e+06	2.14323e+06
M384T52		384.285	0.868682	4.10372e+06	3.81173e+06	4.68307e+06	3.09624e+06	3.68426e+06	3.71475e+06	4.04385e+06	3.96625e+06	4.30846e+06	4.50265e+06	4.10248e+06	5.07449e+06	3.96951e+06	4.95143e+06	4.46792e+06	3.12307e+06	4.88338e+06	5.49602e+06	3.9859e+06	5.01786e+06	3.7526e+06	3.73748e+06	3.5397e+06	3.85778e+06	3.1568e+06	3.96989e+06	3.5827e+06	3.67048e+06	4.69461e+06	4.0143e+06	5.37185e+06
M337T52		337.189	0.870427	1.20272e+07	1.19895e+07	9.4053e+06	1.1633e+07	1.07457e+07	1.07236e+07	9.32409e+06	1.09294e+07	5.31172e+06	8.56211e+06	8.36533e+06	8.14373e+06	1.19379e+07	1.07142e+07	1.19517e+07	1.30192e+07	6.92579e+06	5.63125e+06	7.76292e+06	8.46929e+06	9.44085e+06	1.24079e+07	1.28302e+07	1.06972e+07	8.932e+06	1.24614e+07	8.55539e+06	1.46028e+07	1.05181e+07	1.27054e+07	8.6094e+06
M383T52		383.237	0.87251	6.14693e+06	6.92748e+06	6.96221e+06	6.20371e+06	6.36088e+06	5.24847e+06	6.86309e+06	5.7618e+06	5.80089e+06	5.86136e+06	5.71801e+06	5.88962e+06	5.2005e+06	5.97452e+06	5.28971e+06	4.83035e+06	5.7461e+06	5.4704e+06	5.95026e+06	4.80621e+06	6.27282e+06	7.76304e+06	6.95163e+06	7.96499e+06	5.1926e+06	8.24496e+06	6.84786e+06	7.28162e+06	7.66408e+06	9.02175e+06	8.23786e+06
M339T52		339.134	0.87251	6.0525e+06	7.63813e+06	5.78948e+06	6.25439e+06	5.33458e+06	5.87904e+06	5.31137e+06	5.97986e+06	3.27496e+06	5.59487e+06	5.5727e+06	3.72177e+06	6.27248e+06	5.92137e+06	5.96307e+06	6.35213e+06	3.85627e+06	3.45706e+06	4.87954e+06	4.78902e+06	7.10798e+06	6.93257e+06	7.52389e+06	7.10073e+06	6.26491e+06	6.98406e+06	5.79419e+06	8.36671e+06	5.95783e+06	6.57086e+06	5.99669e+06
M321T52		321.218	0.873049	7.52459e+06	5.86294e+06	5.24896e+06	5.07556e+06	4.65512e+06	5.03452e+06	4.73663e+06	4.67402e+06	3.55655e+06	4.74839e+06	4.60282e+06	3.84295e+06	5.27021e+06	5.39576e+06	5.77602e+06	5.51085e+06	3.69274e+06	4.40053e+06	4.53664e+06	5.89097e+06	6.73176e+06	5.77586e+06	6.75096e+06	6.46232e+06	6.94517e+06	6.66416e+06	4.52861e+06	7.83984e+06	4.51358e+06	5.98123e+06	4.78836e+06
M315T52		315.277	0.873623	4.76452e+06	4.53115e+06	4.96464e+06	5.07675e+06	4.08375e+06	4.76802e+06	4.21846e+06	4.64213e+06	3.71143e+06	5.29246e+06	4.47766e+06	4.8581e+06	4.88935e+06	4.42681e+06	5.23779e+06	4.87604e+06	4.30724e+06	4.90432e+06	4.69201e+06	3.97434e+06	4.03421e+06	3.57199e+06	3.79445e+06	3.62844e+06	3.97421e+06	3.34689e+06	3.68954e+06	3.66215e+06	2.84965e+06	3.66041e+06	3.2523e+06
M381T52		381.34	0.873841	1.69134e+07	2.09853e+07	1.98521e+07	1.75575e+07	1.7735e+07	1.30943e+07	2.35475e+07	1.50287e+07	1.7395e+07	1.22086e+07	1.29624e+07	1.52588e+07	1.30448e+07	1.60155e+07	1.29044e+07	1.34237e+07	1.35563e+07	1.41283e+07	1.3676e+07	1.22936e+07	1.7247e+07	2.68723e+07	2.26493e+07	2.66031e+07	1.35713e+07	3.25425e+07	2.40291e+07	2.21105e+07	3.35127e+07	3.55251e+07	4.11114e+07
M352T52		352.224	0.874039	3.26861e+06	3.05091e+06	3.49427e+06	2.52275e+06	3.39062e+06	2.47495e+06	3.31753e+06	2.39294e+06	2.95404e+06	3.02944e+06	3.06037e+06	3.93511e+06	3.17508e+06	2.5689e+06	3.03639e+06	2.81812e+06	2.71974e+06	2.88677e+06	3.69029e+06	3.38513e+06	3.56459e+06	2.9148e+06	2.19095e+06	2.44086e+06	2.31594e+06	3.37367e+06	3.18999e+06	3.17045e+06	2.80335e+06	2.69542e+06	2.80621e+06
M368T52		368.255	0.874972	2.95953e+06	3.71105e+06	4.25065e+06	3.30108e+06	3.42331e+06	2.68986e+06	2.64146e+06	3.44513e+06	2.67732e+06	4.32262e+06	4.07336e+06	4.20225e+06	2.73682e+06	3.19144e+06	3.37324e+06	2.57155e+06	3.58922e+06	3.26335e+06	3.64734e+06	4.01392e+06	3.29548e+06	2.70462e+06	3.00864e+06	3.41221e+06	2.31566e+06	2.8324e+06	3.02661e+06	3.34396e+06	3.32394e+06	2.7271e+06	3.45962e+06
M184T53		184.119	0.87596	5.25735e+06	5.58254e+06	8.0634e+06	4.26588e+06	5.37851e+06	4.85202e+06	4.67539e+06	4.85091e+06	5.28237e+06	4.83583e+06	4.67274e+06	6.40831e+06	4.72911e+06	4.78538e+06	4.83305e+06	3.0402e+06	4.78572e+06	6.8475e+06	5.45617e+06	5.82665e+06	4.30052e+06	4.746e+06	5.77723e+06	7.15984e+06	6.50441e+06	6.56973e+06	6.81002e+06	5.64329e+06	5.55853e+06	6.83457e+06	5.29244e+06
M351T53		351.244	0.877183	8.50189e+06	8.6471e+06	9.2684e+06	8.22336e+06	9.40128e+06	8.91499e+06	8.55804e+06	8.01062e+06	7.60257e+06	8.1735e+06	6.70314e+06	9.71747e+06	8.33016e+06	9.05647e+06	8.12864e+06	9.67691e+06	6.33677e+06	7.02129e+06	7.67441e+06	7.0535e+06	9.13997e+06	1.13233e+07	1.00233e+07	9.0519e+06	8.03686e+06	1.11536e+07	9.92708e+06	1.118e+07	9.53072e+06	8.56854e+06	8.7921e+06
M293T53		293.243	0.878948	8.29568e+06	8.98395e+06	9.1933e+06	1.02281e+07	1.46048e+07	1.01493e+07	9.763e+06	1.11032e+07	8.98122e+06	8.92459e+06	1.01551e+07	1.10025e+07	1.11565e+07	1.41737e+07	1.14704e+07	9.37083e+06	1.08353e+07	1.05542e+07	9.79606e+06	9.86259e+06	9.19091e+06	9.47238e+06	1.10741e+07	7.3693e+06	8.33255e+06	8.88178e+06	8.57459e+06	8.2854e+06	5.36954e+06	9.08252e+06	6.89603e+06
M353T53		353.334	0.882448	9.11214e+06	9.28064e+06	1.3161e+07	1.18168e+07	1.36262e+07	1.07822e+07	1.07755e+07	1.16447e+07	8.64748e+06	8.93752e+06	8.99477e+06	1.35121e+07	1.00495e+07	8.51318e+06	1.08345e+07	1.03107e+07	8.73312e+06	8.15818e+06	9.54743e+06	9.3757e+06	1.14684e+07	1.17815e+07	1.21989e+07	1.40068e+07	8.25919e+06	1.4991e+07	1.18523e+07	1.51419e+07	1.03936e+07	1.14537e+07	1.07759e+07
M399T53		399.291	0.882736	4.36033e+06	4.49657e+06	5.84086e+06	5.54095e+06	6.11265e+06	5.30457e+06	5.80862e+06	5.1294e+06	6.05786e+06	5.78424e+06	5.24228e+06	6.03631e+06	5.47383e+06	5.92656e+06	5.79353e+06	4.49484e+06	5.89923e+06	6.11937e+06	5.97064e+06	5.69334e+06	4.75246e+06	4.41675e+06	4.62359e+06	4.90992e+06	4.16703e+06	5.10265e+06	5.32975e+06	4.41476e+06	4.87073e+06	5.49106e+06	6.08606e+06
M200T53		200.16	0.883361	8.90078e+06	1.277e+07	1.5118e+07	8.84766e+06	1.09095e+07	1.23759e+07	1.32319e+07	1.19947e+07	9.84155e+06	1.12044e+07	9.29334e+06	1.26289e+07	1.29185e+07	1.71841e+07	9.81835e+06	6.78261e+06	1.31113e+07	1.3153e+07	1.10939e+07	1.58831e+07	7.55292e+06	9.09099e+06	9.71741e+06	1.23174e+07	6.04048e+06	1.01264e+07	1.40243e+07	1.05149e+07	1.5336e+07	1.88911e+07	1.51411e+07
M162T53		162.159	0.883409	8.96741e+06	8.50568e+06	9.96273e+06	8.21357e+06	9.17588e+06	7.29127e+06	8.97376e+06	8.68771e+06	9.95122e+06	8.21936e+06	7.45263e+06	1.14009e+07	7.33748e+06	8.39697e+06	6.63963e+06	6.5351e+06	7.52612e+06	8.63996e+06	7.92796e+06	8.06208e+06	7.1546e+06	9.64122e+06	1.02243e+07	1.15172e+07	8.93275e+06	1.18125e+07	1.0463e+07	9.85171e+06	9.36681e+06	1.2612e+07	1.09654e+07
M354T53		354.266	0.883473	3.24128e+06	2.60405e+06	3.60825e+06	3.57072e+06	4.40223e+06	3.30134e+06	3.42791e+06	3.6786e+06	3.32137e+06	3.54371e+06	3.33523e+06	4.19288e+06	3.00405e+06	2.85212e+06	3.79006e+06	3.27294e+06	3.04819e+06	3.15281e+06	3.77776e+06	4.36111e+06	3.76267e+06	3.25633e+06	3.5918e+06	3.58983e+06	3.18204e+06	4.03371e+06	4.18778e+06	4.42436e+06	3.10116e+06	3.72461e+06	2.79751e+06
M382T53		382.296	0.886031	5.43591e+06	5.91481e+06	6.11542e+06	5.04693e+06	5.10551e+06	4.33019e+06	7.09612e+06	5.40486e+06	5.37379e+06	5.19079e+06	5.14078e+06	4.9646e+06	4.26121e+06	5.34047e+06	4.29281e+06	4.32482e+06	4.58563e+06	5.40184e+06	5.44902e+06	4.81871e+06	5.49919e+06	6.94559e+06	5.82401e+06	7.00751e+06	3.73846e+06	7.62477e+06	6.15268e+06	6.48935e+06	8.83741e+06	9.51858e+06	9.57917e+06
M236T53		236.263	0.886234	8.03176e+06	8.45798e+06	8.52761e+06	5.31491e+06	5.49031e+06	7.08688e+06	6.08088e+06	5.06187e+06	7.81459e+06	6.98872e+06	9.56019e+06	7.23502e+06	7.14564e+06	6.35801e+06	6.172e+06	6.83539e+06	6.56586e+06	6.65048e+06	6.90308e+06	5.93504e+06	7.2949e+06	1.63223e+07	9.57202e+06	9.45847e+06	1.19144e+07	1.25997e+07	1.07525e+07	6.90804e+06	5.84065e+06	5.79962e+06	6.52476e+06
M301T53		301.277	0.89029	5.79857e+06	5.04571e+06	1.16142e+07	5.38606e+06	4.23084e+06	5.40233e+06	5.31219e+06	5.83833e+06	4.74597e+06	5.53077e+06	6.15935e+06	3.63731e+06	4.79652e+06	4.98756e+06	5.37181e+06	5.07588e+06	4.90634e+06	4.93423e+06	5.38948e+06	5.33971e+06	6.1552e+06	5.44554e+06	7.61733e+06	6.05496e+06	6.07564e+06	6.22805e+06	5.67988e+06	8.59072e+06	5.18027e+06	5.07604e+06	5.53413e+06
M364T53		364.282	0.890471	2.43164e+06	2.5935e+06	4.26471e+06	2.6683e+06	4.70333e+06	3.86584e+06	3.19143e+06	3.24411e+06	4.53797e+06	4.45615e+06	2.96174e+06	6.08456e+06	3.11908e+06	3.62325e+06	3.4371e+06	2.15438e+06	4.5017e+06	4.33574e+06	3.913e+06	3.68492e+06	2.72204e+06	2.60358e+06	2.78441e+06	3.35372e+06	2.49484e+06	3.36681e+06	3.38919e+06	2.55193e+06	3.24906e+06	3.15554e+06	3.03656e+06
M367T54		367.291	0.893091	7.17118e+06	7.96415e+06	9.2426e+06	7.77048e+06	8.60305e+06	6.85315e+06	6.0955e+06	7.4674e+06	6.53449e+06	8.08067e+06	7.4085e+06	9.57533e+06	6.74406e+06	6.78835e+06	6.73153e+06	6.2287e+06	6.82121e+06	6.56589e+06	7.0943e+06	7.14694e+06	6.66366e+06	7.1467e+06	8.26803e+06	9.583e+06	5.7673e+06	9.6823e+06	7.67691e+06	1.06517e+07	7.43565e+06	7.75569e+06	7.18502e+06
M325T54		325.14	0.895703	8.14853e+06	8.09895e+06	7.1291e+06	5.28019e+06	5.94776e+06	4.90246e+06	5.3942e+06	4.93705e+06	4.77963e+06	4.73266e+06	5.44002e+06	4.45116e+06	4.60124e+06	4.75344e+06	4.7643e+06	4.05977e+06	4.22265e+06	3.39945e+06	4.7102e+06	5.25884e+06	5.49495e+06	9.80159e+06	9.18194e+06	8.16597e+06	7.4913e+06	8.81667e+06	7.89457e+06	1.04104e+07	6.02301e+06	7.14657e+06	7.11609e+06
M158T54		158.168	0.903354	1.7227e+07	1.72337e+07	2.46827e+07	2.46357e+07	2.30049e+07	2.05214e+07	1.8904e+07	2.10887e+07	2.31743e+07	2.47833e+07	1.90185e+07	2.26728e+07	2.05102e+07	1.9842e+07	2.22017e+07	1.67794e+07	2.6344e+07	2.52323e+07	1.87698e+07	1.99666e+07	1.65652e+07	1.46843e+07	2.004e+07	2.07729e+07	1.34238e+07	1.49462e+07	1.60856e+07	1.3147e+07	1.43364e+07	1.86528e+07	1.60316e+07
M336T54		336.279	0.906343	2.98962e+06	2.69783e+06	4.80493e+06	3.49883e+06	4.20691e+06	2.74095e+06	2.38942e+06	3.79579e+06	3.47754e+06	3.89351e+06	3.29201e+06	5.59592e+06	3.00293e+06	3.59318e+06	3.79179e+06	2.69338e+06	1.96318e+06	2.4755e+06	3.06413e+06	2.89417e+06	2.9996e+06	2.85217e+06	3.55854e+06	5.17726e+06	2.59996e+06	2.80644e+06	3.31296e+06	4.34321e+06	2.2465e+06	4.35291e+06	3.17046e+06
M365T54		365.243	0.906594	8.76468e+06	8.08202e+06	1.09877e+07	7.95386e+06	1.09843e+07	9.33274e+06	8.28221e+06	7.86614e+06	9.72327e+06	8.98318e+06	6.39895e+06	1.55693e+07	8.91772e+06	9.11434e+06	8.5492e+06	6.96601e+06	8.59483e+06	8.13827e+06	7.34394e+06	8.89417e+06	7.55235e+06	8.7771e+06	1.07961e+07	1.05151e+07	8.03502e+06	8.40895e+06	1.02466e+07	9.79576e+06	7.19156e+06	8.03827e+06	7.83568e+06
M214T55		214.145	0.908904	1.02756e+07	1.15737e+07	1.12324e+07	8.80174e+06	9.99825e+06	9.80559e+06	1.00272e+07	1.02907e+07	1.10385e+07	1.29835e+07	1.05828e+07	1.14653e+07	1.01273e+07	1.11387e+07	1.23376e+07	8.11196e+06	1.13501e+07	1.37611e+07	1.02999e+07	1.18179e+07	7.84188e+06	8.20196e+06	8.44263e+06	7.41096e+06	6.8528e+06	6.95245e+06	7.46941e+06	7.68456e+06	1.00543e+07	1.24926e+07	9.48967e+06
M323T55		323.26	0.91003	5.9133e+06	6.34169e+06	1.08967e+07	6.94796e+06	1.05797e+07	6.44129e+06	5.43559e+06	6.90973e+06	6.20745e+06	7.31821e+06	5.94821e+06	8.8922e+06	4.81695e+06	5.88576e+06	6.53595e+06	4.99675e+06	6.26879e+06	5.98351e+06	5.19619e+06	5.94974e+06	6.11035e+06	9.07126e+06	1.06208e+07	9.66311e+06	8.10296e+06	1.08127e+07	9.68403e+06	1.15845e+07	6.87112e+06	7.64043e+06	6.29005e+06
M189T55		189.233	0.911436	1.35769e+07	1.37894e+07	1.38965e+07	1.50285e+07	1.33755e+07	1.12764e+07	1.13546e+07	1.57954e+07	1.70113e+07	1.85137e+07	1.67609e+07	1.5778e+07	1.48961e+07	1.3043e+07	1.57389e+07	1.11462e+07	1.82072e+07	1.71278e+07	1.3559e+07	1.46533e+07	9.66481e+06	1.04622e+07	8.6804e+06	9.39212e+06	8.7526e+06	7.64298e+06	1.28926e+07	1.07191e+07	2.29094e+07	2.34589e+07	1.88215e+07
M360T55		360.337	0.913043	4.19684e+06	4.58752e+06	6.54461e+06	4.39471e+06	5.12961e+06	4.71987e+06	5.08979e+06	4.98051e+06	6.67397e+06	6.08665e+06	6.10503e+06	7.33076e+06	5.57485e+06	5.52433e+06	5.63543e+06	4.33591e+06	5.7173e+06	6.29124e+06	5.01878e+06	4.8419e+06	4.86941e+06	3.91271e+06	4.31014e+06	5.26567e+06	2.77534e+06	5.30695e+06	4.5369e+06	4.33266e+06	5.75532e+06	5.58421e+06	5.51536e+06
M154T55		154.174	0.916839	5.01026e+06	6.00349e+06	6.1112e+06	4.84769e+06	6.98936e+06	4.58146e+06	7.35246e+06	5.72719e+06	5.4338e+06	6.2712e+06	5.97896e+06	6.83153e+06	5.04698e+06	6.00909e+06	5.96105e+06	4.3272e+06	6.42006e+06	6.03169e+06	5.20253e+06	6.52068e+06	4.73246e+06	9.82804e+06	5.33049e+06	6.08488e+06	7.04989e+06	6.01253e+06	6.71648e+06	6.28806e+06	6.35161e+06	9.63523e+06	6.00918e+06
M232T55		232.127	0.920861	7.82912e+06	8.72563e+06	7.98181e+06	6.09282e+06	7.49311e+06	6.83886e+06	7.04339e+06	7.41005e+06	7.39118e+06	8.31553e+06	5.36253e+06	8.69679e+06	8.40277e+06	7.88586e+06	8.2765e+06	6.59102e+06	7.64579e+06	8.33168e+06	7.84556e+06	8.38721e+06	6.01602e+06	7.22649e+06	7.57253e+06	7.57668e+06	5.85325e+06	6.01778e+06	8.08214e+06	7.33967e+06	8.9592e+06	7.34633e+06	9.19552e+06
M161T56		161.174	0.929096	1.21243e+07	1.11955e+07	1.44953e+07	1.28605e+07	1.60158e+07	1.12705e+07	1.30439e+07	1.12694e+07	1.82898e+07	1.29841e+07	1.22961e+07	1.37446e+07	1.30939e+07	1.06089e+07	1.01754e+07	8.66787e+06	1.09162e+07	1.31235e+07	1.63653e+07	1.16684e+07	1.4416e+07	1.45499e+07	1.67264e+07	2.17128e+07	1.73199e+07	2.19346e+07	1.68543e+07	1.41634e+07	1.19986e+07	1.40818e+07	1.33547e+07
M176T56		176.091	0.932614	1.51396e+07	1.21098e+07	1.62204e+07	1.95494e+07	2.01707e+07	1.35643e+07	1.15215e+07	1.62322e+07	2.26626e+07	2.69946e+07	1.79883e+07	2.07476e+07	1.80224e+07	1.53748e+07	2.18897e+07	1.04821e+07	2.4187e+07	2.13851e+07	1.70203e+07	1.70194e+07	1.17669e+07	1.07848e+07	1.17506e+07	1.48601e+07	8.96391e+06	9.9419e+06	1.0803e+07	1.33972e+07	1.54717e+07	2.21939e+07	1.65378e+07
M160T56		160.127	0.939866	1.05372e+07	9.3388e+06	1.20485e+07	1.03336e+07	1.11282e+07	1.03045e+07	1.04577e+07	1.14751e+07	1.2117e+07	1.06655e+07	1.128e+07	1.28518e+07	8.52938e+06	9.91484e+06	8.31868e+06	7.57878e+06	1.02452e+07	1.52967e+07	1.06298e+07	1.07515e+07	1.42821e+07	1.1864e+07	1.40784e+07	1.5016e+07	1.28464e+07	1.39022e+07	1.30363e+07	1.37599e+07	9.78128e+06	1.36976e+07	1.06512e+07
M175T56		175.172	0.941505	8.48694e+07	5.83862e+07	7.90437e+07	1.04792e+08	9.11906e+07	5.81183e+07	4.19086e+07	7.88501e+07	1.35861e+08	1.67203e+08	9.80475e+07	1.10509e+08	9.36013e+07	7.72898e+07	1.31385e+08	4.01604e+07	1.40804e+08	1.22861e+08	9.28111e+07	9.49106e+07	5.7776e+07	3.76404e+07	4.71155e+07	6.95824e+07	3.47407e+07	3.50055e+07	3.98859e+07	4.57492e+07	5.57682e+07	1.23143e+08	5.64969e+07
M305T57		305.338	0.941852	5.47218e+06	6.44044e+06	1.17597e+07	7.51667e+06	6.3357e+06	5.24524e+06	8.68673e+06	8.53864e+06	1.55416e+07	1.10616e+07	1.01941e+07	1.42637e+07	6.53421e+06	6.90401e+06	7.20471e+06	5.29142e+06	7.17095e+06	8.0742e+06	5.22443e+06	6.04322e+06	5.66424e+06	5.54679e+06	6.52983e+06	6.27005e+06	5.24641e+06	9.13012e+06	6.44158e+06	8.80951e+06	8.0928e+06	1.51011e+07	1.08985e+07
M163T57		163.138	0.943036	1.56192e+07	1.92129e+07	2.56387e+07	2.41059e+07	2.571e+07	1.35491e+07	2.91314e+07	1.92023e+07	2.49273e+07	1.58688e+07	1.96572e+07	2.39727e+07	1.43826e+07	2.04771e+07	1.97242e+07	1.43944e+07	1.90948e+07	2.14209e+07	1.49088e+07	1.55484e+07	1.91911e+07	2.38893e+07	2.0716e+07	2.37383e+07	2.13039e+07	2.94205e+07	2.8775e+07	2.25793e+07	7.06902e+07	4.87364e+07	5.42662e+07
M291T57		291.273	0.955467	1.08878e+07	1.15597e+07	9.66374e+06	9.63126e+06	1.19236e+07	4.97741e+06	5.4081e+06	7.64927e+06	1.59939e+07	1.70085e+07	9.26347e+06	1.66794e+07	1.2784e+07	1.06064e+07	1.11499e+07	7.68699e+06	1.66094e+07	9.61369e+06	6.33519e+06	1.07475e+07	6.55351e+06	4.52773e+06	6.18189e+06	5.50996e+06	4.33206e+06	4.4254e+06	5.65864e+06	6.64108e+06	1.03374e+07	1.39621e+07	7.88375e+06
M307T58		307.229	0.95968	6.84901e+06	6.40567e+06	8.17803e+06	4.69954e+06	7.27734e+06	7.10596e+06	4.94009e+06	6.16604e+06	6.62849e+06	5.58704e+06	5.24347e+06	1.06219e+07	5.65965e+06	5.20567e+06	4.87756e+06	5.25013e+06	5.75375e+06	5.134e+06	4.57292e+06	6.30571e+06	3.96855e+06	7.23229e+06	8.77827e+06	7.85169e+06	6.18252e+06	6.10373e+06	7.19411e+06	6.92145e+06	6.65917e+06	5.70669e+06	5.28777e+06
M156T58		156.138	0.96609	1.14699e+07	1.03429e+07	1.62187e+07	1.18472e+07	1.22988e+07	1.20981e+07	1.12454e+07	1.19093e+07	1.14183e+07	1.19662e+07	1.03515e+07	1.41891e+07	1.0226e+07	9.84771e+06	1.11348e+07	9.72462e+06	9.45127e+06	9.95415e+06	9.58139e+06	1.04693e+07	9.98415e+06	1.24486e+07	1.5176e+07	1.51077e+07	1.17666e+07	1.39689e+07	1.32496e+07	1.61501e+07	1.29871e+07	1.52314e+07	1.50036e+07
M198T59		198.123	0.986316	1.24163e+07	1.17531e+07	1.39676e+07	1.14901e+07	1.19373e+07	1.11626e+07	9.8354e+06	9.36983e+06	1.17488e+07	1.07879e+07	1.43724e+07	1.15227e+07	1.24489e+07	1.08835e+07	1.14721e+07	9.04823e+06	1.34495e+07	1.15123e+07	1.01487e+07	1.18223e+07	1.19797e+07	1.50157e+07	1.11034e+07	1.25333e+07	1.1704e+07	1.38172e+07	1.11962e+07	1.21745e+07	1.46727e+07	2.20712e+07	1.70781e+07
M190T59		190.161	0.99145	5.63323e+06	5.44441e+06	5.3861e+06	6.29797e+06	9.41058e+06	8.724e+06	6.69413e+06	8.27031e+06	6.89591e+06	8.02408e+06	5.85616e+06	8.62144e+06	5.98659e+06	6.46005e+06	6.18413e+06	5.21115e+06	7.55068e+06	6.14617e+06	5.85883e+06	7.31055e+06	5.59947e+06	7.09614e+06	6.53151e+06	7.40332e+06	4.93962e+06	5.98439e+06	7.55425e+06	7.32411e+06	7.7021e+06	8.22612e+06	6.7749e+06
M216T62		216.177	1.02621	8.01904e+06	7.15527e+06	8.9774e+06	8.00182e+06	1.13563e+07	9.96445e+06	7.64961e+06	7.68614e+06	8.96322e+06	9.16112e+06	8.16821e+06	9.57698e+06	9.84334e+06	1.09461e+07	8.18202e+06	7.01402e+06	1.03145e+07	1.20169e+07	7.2498e+06	1.05414e+07	6.49964e+06	8.31631e+06	7.53725e+06	1.0262e+07	7.64838e+06	9.34213e+06	8.44806e+06	8.57374e+06	8.67228e+06	1.15219e+07	1.00907e+07
M174T62		174.133	1.02853	2.79681e+07	2.32134e+07	3.74479e+07	3.07516e+07	2.96426e+07	2.43271e+07	2.29342e+07	2.97688e+07	2.4067e+07	3.08847e+07	2.23505e+07	3.38833e+07	1.9136e+07	1.9421e+07	2.24678e+07	1.73613e+07	2.0782e+07	1.85759e+07	1.65004e+07	2.21861e+07	2.40719e+07	2.87288e+07	3.4529e+07	3.9471e+07	2.84914e+07	2.67449e+07	3.36443e+07	3.51883e+07	3.14754e+07	4.66629e+07	4.17367e+07
M244T63		244.242	1.05503	9.28868e+06	8.58635e+06	1.33603e+07	7.798e+06	9.56378e+06	1.11023e+07	1.07865e+07	1.25746e+07	1.26059e+07	1.4632e+07	1.07704e+07	1.25332e+07	1.26969e+07	1.14312e+07	8.13063e+06	1.24962e+07	1.09577e+07	1.28568e+07	1.33758e+07	9.4624e+06	7.9078e+06	1.4404e+07	1.24036e+07	1.39738e+07	1.22726e+07	1.26948e+07	1.26668e+07	1.39835e+07	6.93457e+06	9.83929e+06	8.51351e+06
M157T64		157.057	1.06965	2.88718e+07	2.21484e+07	3.28193e+07	3.63872e+07	3.88099e+07	3.81931e+07	2.20135e+07	2.85103e+07	3.37348e+07	3.53065e+07	2.10905e+07	4.25818e+07	3.17862e+07	3.44786e+07	4.04218e+07	2.35993e+07	2.99694e+07	3.024e+07	2.9215e+07	2.82388e+07	1.9799e+07	2.92296e+07	3.83092e+07	4.16535e+07	2.96354e+07	2.00066e+07	2.40724e+07	2.80828e+07	2.38679e+07	1.79386e+07	2.31491e+07
M188T67		188.254	1.11085	1.05186e+07	1.1031e+07	1.10308e+07	1.25565e+07	1.63026e+07	1.6922e+07	1.47526e+07	1.44296e+07	1.19285e+07	2.02442e+07	1.18428e+07	1.66281e+07	1.93185e+07	1.42682e+07	1.97291e+07	1.29725e+07	2.30286e+07	1.70205e+07	1.07793e+07	1.58647e+07	1.13682e+07	1.39929e+07	1.3464e+07	1.61689e+07	1.37017e+07	1.11165e+07	3.17643e+07	2.19485e+07	7.45131e+07	3.11297e+07	4.50115e+07
M286T67		286.243	1.11163	5.24992e+06	6.81244e+06	6.24266e+06	6.38698e+06	5.44538e+06	5.78208e+06	3.97697e+06	5.69304e+06	6.80933e+06	6.12913e+06	7.72163e+06	6.53835e+06	7.61585e+06	6.90905e+06	5.2759e+06	5.10996e+06	7.72531e+06	6.57875e+06	4.75372e+06	5.17295e+06	4.64232e+06	6.44659e+06	4.96269e+06	5.85111e+06	4.90498e+06	3.88442e+06	4.08524e+06	5.03402e+06	4.72452e+06	6.32251e+06	6.01003e+06
M332T70		332.348	1.17225	3.48772e+06	5.20492e+06	1.3596e+07	8.37233e+06	8.80884e+06	3.89458e+06	4.61622e+06	6.51431e+06	5.59329e+06	8.08187e+06	5.33279e+06	1.11487e+07	5.2963e+06	6.32824e+06	7.02746e+06	4.35021e+06	6.81937e+06	5.78828e+06	3.92814e+06	4.98998e+06	4.17419e+06	4.91613e+06	8.40688e+06	9.37634e+06	3.93461e+06	9.39909e+06	7.05151e+06	6.7108e+06	1.04663e+07	1.4821e+07	1.01846e+07
M150T72		150.278	1.20754	2.7638e+08	2.27958e+08	2.00428e+08	1.8164e+08	1.81435e+08	2.2286e+08	1.71584e+08	1.85848e+08	1.31429e+08	2.15886e+08	1.47313e+08	1.89698e+08	2.30885e+08	2.50992e+08	2.45908e+08	2.89414e+08	1.91092e+08	1.5572e+08	2.46724e+08	1.89645e+08	1.53336e+08	1.88677e+08	1.96411e+08	2.2236e+08	3.15528e+08	1.99998e+08	2.515e+08	2.62854e+08	1.73777e+08	8.76695e+07	1.36468e+08
M197T73		197.141	1.21238	3.71973e+07	2.72086e+07	3.22046e+07	3.67672e+07	2.76129e+07	2.58984e+07	2.71745e+07	3.10261e+07	2.91251e+07	2.94764e+07	2.9804e+07	2.97778e+07	3.5382e+07	2.8134e+07	3.50586e+07	3.28779e+07	3.21612e+07	2.58283e+07	2.83545e+07	2.63771e+07	3.49191e+07	2.85697e+07	2.46365e+07	2.78454e+07	1.98606e+07	2.30862e+07	1.84276e+07	2.20011e+07	2.66674e+07	3.27209e+07	3.80035e+07
M168T73		168.181	1.21258	4.25113e+07	3.77387e+07	3.89126e+07	3.36914e+07	2.78031e+07	4.48192e+07	3.12949e+07	3.32746e+07	2.14739e+07	3.54665e+07	3.33578e+07	2.64164e+07	3.98918e+07	3.92491e+07	4.10749e+07	3.87145e+07	3.62066e+07	2.6393e+07	3.14995e+07	3.4747e+07	3.49506e+07	2.27262e+07	2.20444e+07	2.07412e+07	2.4348e+07	2.18095e+07	2.23126e+07	2.37448e+07	2.80785e+07	2.88473e+07	2.11188e+07
M151T73		151.176	1.21964	7.53712e+07	7.03445e+07	6.64503e+07	5.96393e+07	4.80033e+07	7.22138e+07	4.01828e+07	4.87328e+07	3.71877e+07	5.2347e+07	3.45261e+07	4.5682e+07	5.54354e+07	7.12668e+07	8.10243e+07	8.28813e+07	6.70386e+07	3.79532e+07	6.21207e+07	4.34159e+07	5.63282e+07	7.54387e+07	4.56201e+07	4.80319e+07	6.57183e+07	4.84476e+07	5.28555e+07	5.4761e+07	4.30607e+07	2.48421e+07	3.56664e+07
M211T74		211.281	1.23705	2.83967e+07	2.2938e+07	3.79098e+07	3.7407e+07	2.73652e+07	2.25664e+07	3.9409e+07	3.45382e+07	5.57454e+07	3.81933e+07	4.28622e+07	3.94016e+07	2.69382e+07	2.13291e+07	2.67474e+07	1.63919e+07	2.98534e+07	3.21236e+07	3.22045e+07	2.16904e+07	2.44622e+07	1.82378e+07	3.12137e+07	4.54974e+07	1.63971e+07	3.87354e+07	2.5716e+07	3.85895e+07	2.86137e+07	3.22944e+07	3.21652e+07
M230T75		230.24	1.24193	1.8329e+07	1.68875e+07	1.9834e+07	1.41649e+07	1.61455e+07	1.3707e+07	1.52614e+07	1.66966e+07	1.32046e+07	1.46662e+07	1.49004e+07	1.57329e+07	1.42268e+07	1.46729e+07	1.31342e+07	1.71313e+07	1.38365e+07	1.71915e+07	1.55579e+07	1.68893e+07	1.36153e+07	1.29275e+07	1.63686e+07	1.92645e+07	1.36189e+07	1.68436e+07	1.63462e+07	2.1525e+07	1.01373e+07	1.47957e+07	1.30688e+07
M212T75		212.273	1.24308	1.15634e+07	1.12298e+07	1.61336e+07	2.24382e+07	1.84688e+07	1.70147e+07	1.33378e+07	1.35541e+07	2.63909e+07	2.54694e+07	2.53687e+07	1.90155e+07	3.14722e+07	2.35767e+07	2.08621e+07	1.53927e+07	3.80482e+07	1.66246e+07	1.11399e+07	1.33686e+07	1.22182e+07	1.33437e+07	1.97885e+07	2.44358e+07	1.44306e+07	1.88545e+07	1.85439e+07	3.69634e+07	7.85524e+07	1.10518e+08	5.03861e+07
M164T75		164.241	1.24478	9.8335e+06	9.26828e+06	1.51084e+07	7.57244e+06	7.60918e+06	6.49515e+06	9.51243e+06	7.72958e+06	4.47062e+06	7.2581e+06	5.76756e+06	7.66277e+06	5.48876e+06	8.3276e+06	8.2197e+06	8.1376e+06	6.85262e+06	5.97516e+06	6.24007e+06	6.69149e+06	6.0376e+06	6.25851e+06	1.01633e+07	1.20137e+07	7.50057e+06	1.16407e+07	1.08862e+07	1.0469e+07	7.26347e+06	7.56588e+06	8.31616e+06
M229T76		229.337	1.25979	8.24293e+07	6.77962e+07	8.40309e+07	5.9353e+07	6.27186e+07	5.8892e+07	5.88466e+07	7.09961e+07	5.81543e+07	6.07692e+07	6.69881e+07	7.35658e+07	6.04569e+07	5.7777e+07	5.49416e+07	7.35327e+07	5.52004e+07	6.24157e+07	6.54587e+07	7.1569e+07	5.814e+07	6.65882e+07	7.52848e+07	9.6906e+07	6.18328e+07	7.7974e+07	7.70895e+07	9.85774e+07	3.96865e+07	6.21817e+07	4.90633e+07
M170T77		170.132	1.28403	1.1652e+07	1.14342e+07	1.55739e+07	1.13027e+07	1.16147e+07	1.0734e+07	1.55348e+07	1.37947e+07	1.1611e+07	1.10783e+07	1.04054e+07	1.08946e+07	1.34253e+07	1.11159e+07	1.36507e+07	8.20736e+06	1.19901e+07	1.12041e+07	1.22721e+07	1.25306e+07	1.16253e+07	1.55412e+07	1.58633e+07	1.87343e+07	1.27404e+07	1.28677e+07	1.23583e+07	1.48337e+07	1.03294e+07	1.14408e+07	8.33539e+06
M165T79		165.169	1.30854	1.41545e+07	1.2171e+07	5.62931e+07	2.78516e+07	2.23548e+07	2.25368e+07	2.08663e+07	2.32806e+07	2.05423e+07	2.24245e+07	2.4932e+07	2.13422e+07	2.80803e+07	2.22483e+07	2.49426e+07	2.23566e+07	2.03953e+07	2.6701e+07	2.35594e+07	1.88625e+07	2.35901e+07	2.26963e+07	1.47404e+07	1.61851e+07	1.18802e+07	2.49662e+07	2.05294e+07	2.08603e+07	3.25087e+07	1.75569e+07	3.37782e+07
M341T80		341.435	1.32766	1.94139e+07	1.59305e+07	5.85823e+07	1.46088e+07	1.12939e+07	1.54519e+07	5.2974e+06	1.60498e+07	2.6047e+07	2.17498e+07	6.75724e+06	1.75837e+07	1.17456e+07	1.88171e+07	3.55799e+07	1.32875e+07	2.30562e+07	8.57485e+06	9.77692e+06	5.82237e+06	1.92618e+07	1.09533e+07	1.00869e+06	752371	2.97673e+06	1.19024e+06	981809	1.35896e+06	3.08024e+06	3.40224e+06	4.11571e+06
M182T80		182.183	1.33495	1.19057e+07	1.55837e+07	1.62241e+07	1.43844e+07	1.16234e+07	1.59116e+07	1.41361e+07	1.54724e+07	1.45364e+07	1.44224e+07	1.37616e+07	1.49517e+07	1.78843e+07	1.51539e+07	1.43393e+07	1.38875e+07	1.46051e+07	1.38941e+07	1.63718e+07	1.32686e+07	1.23547e+07	8.27437e+06	1.09429e+07	8.91191e+06	6.32763e+06	9.49976e+06	8.73407e+06	1.0028e+07	2.62522e+07	2.29413e+07	1.81197e+07
M193T81	A1: 13-nor-7(11) dehydropilocarpine	193.232	1.35617	7.48396e+07	7.28805e+07	1.34254e+08	4.29762e+08	6.30988e+08	7.66563e+07	1.0145e+09	7.68206e+08	1.09657e+09	9.55156e+08	1.03616e+09	9.28229e+08	7.40545e+08	7.43634e+07	9.22436e+07	5.63373e+07	7.74357e+07	9.34802e+08	6.94459e+08	8.19778e+08	7.08176e+07	8.93345e+07	9.64742e+08	1.18692e+09	6.33326e+08	1.17485e+09	9.20071e+08	1.26932e+09	7.76236e+08	1.23461e+09	9.63294e+08
M179T84	A2: 4-(3H-imidazol-4-ylmethyl)-3-methyl-5H-furan-2-one	179.181	1.40711	7.29104e+08	6.31961e+08	6.90904e+08	6.47567e+08	3.14751e+08	8.05073e+08	2.32196e+08	3.14133e+08	3.20158e+08	3.2081e+08	2.88366e+08	2.52794e+08	3.35099e+08	5.82757e+08	8.50319e+08	6.60111e+08	7.46944e+08	2.54604e+08	3.97628e+08	2.2662e+08	6.93249e+08	8.02459e+08	1.78651e+08	2.06035e+08	2.32208e+08	1.49929e+08	1.61554e+08	1.64455e+08	2.88323e+08	3.29924e+08	3.33118e+08
M268T92		268.242	1.53268	1.02864e+07	1.17612e+07	8.9277e+06	1.15189e+07	6.54465e+06	1.04196e+07	9.82417e+06	1.50905e+07	1.32602e+07	8.6158e+06	1.0051e+07	8.56799e+06	1.64103e+07	1.2644e+07	1.35319e+07	1.30924e+07	9.54308e+06	1.49768e+07	1.77098e+07	1.15909e+07	8.2962e+06	1.46815e+07	1.66995e+07	1.27222e+07	1.23917e+07	1.35681e+07	1.47803e+07	1.21783e+07	1.33138e+07	2.0535e+07	1.69777e+07
M223T100		223.251	1.67029	1.9438e+08	1.35476e+08	1.15404e+08	1.68834e+08	1.35144e+08	1.3113e+08	1.31319e+08	1.48881e+08	1.45639e+08	1.3587e+08	1.76545e+08	1.21342e+08	1.83523e+08	1.34623e+08	1.53459e+08	1.69572e+08	1.50802e+08	1.27447e+08	1.48444e+08	1.43982e+08	1.53401e+08	1.20866e+08	1.22951e+08	1.41804e+08	1.11272e+08	8.21167e+07	8.90512e+07	1.0569e+08	1.47697e+08	1.76236e+08	1.70071e+08
M242T100		242.344	1.67231	2.36657e+08	1.7583e+08	1.71394e+08	2.55672e+08	2.01182e+08	1.99072e+08	2.02736e+08	2.20613e+08	2.36551e+08	2.08154e+08	2.48802e+08	1.89013e+08	2.32531e+08	1.77023e+08	2.10253e+08	2.09596e+08	1.94372e+08	1.8031e+08	1.96277e+08	1.68261e+08	1.93385e+08	1.66824e+08	1.62305e+08	1.80958e+08	1.34006e+08	1.19249e+08	1.21615e+08	1.37313e+08	2.03707e+08	2.63023e+08	2.45238e+08
M243T100		243.126	1.67254	4.27057e+07	3.38035e+07	3.34995e+07	4.34124e+07	3.59635e+07	3.67357e+07	3.71472e+07	4.02469e+07	3.69855e+07	3.35716e+07	4.21625e+07	3.36529e+07	4.20596e+07	3.21642e+07	3.80545e+07	3.76509e+07	3.44675e+07	3.3593e+07	3.44787e+07	3.24371e+07	3.38095e+07	2.9081e+07	2.79516e+07	3.24099e+07	2.62258e+07	2.18868e+07	2.16727e+07	2.96141e+07	3.20649e+07	4.42916e+07	4.25949e+07
M241T100		241.354	1.67384	1.46447e+09	1.03569e+09	9.99191e+08	1.49975e+09	1.16397e+09	1.18198e+09	1.20459e+09	1.29358e+09	1.414e+09	1.21828e+09	1.49168e+09	1.10558e+09	1.39908e+09	1.0386e+09	1.2379e+09	1.24917e+09	1.15588e+09	1.07272e+09	1.1776e+09	1.01056e+09	1.14293e+09	1.06704e+09	9.53906e+08	1.11955e+09	8.13484e+08	7.26313e+08	7.11363e+08	8.26393e+08	1.28006e+09	1.68765e+09	1.54794e+09
M224T101		224.22	1.67864	3.85684e+07	2.82719e+07	2.62959e+07	4.09655e+07	3.11806e+07	2.95712e+07	2.80599e+07	3.11778e+07	3.45427e+07	3.4221e+07	3.72069e+07	3.21849e+07	4.35547e+07	3.19066e+07	3.49541e+07	3.65325e+07	3.88693e+07	2.83732e+07	3.16409e+07	2.96457e+07	3.22146e+07	2.53131e+07	2.66588e+07	2.8659e+07	2.34377e+07	2.01651e+07	2.21688e+07	2.42897e+07	4.14461e+07	4.02425e+07	4.10204e+07
M299T101		299.458	1.68399	9.5719e+06	8.90816e+06	6.95187e+06	8.45141e+06	8.67898e+06	7.5684e+06	8.74756e+06	7.80948e+06	7.09044e+06	6.95002e+06	7.75361e+06	7.23854e+06	6.96085e+06	7.73891e+06	6.91057e+06	7.34283e+06	7.33663e+06	7.04517e+06	6.57988e+06	7.90848e+06	7.09033e+06	7.98911e+06	8.02963e+06	8.25797e+06	7.67085e+06	6.54512e+06	6.12728e+06	6.40775e+06	6.45861e+06	6.43633e+06	7.43195e+06
M264T103		264.26	1.71133	1.02627e+07	6.86265e+06	6.23463e+06	1.13706e+07	8.10019e+06	8.48546e+06	1.1975e+07	1.00128e+07	1.19616e+07	8.72501e+06	1.32684e+07	6.85459e+06	1.20621e+07	7.69811e+06	8.84418e+06	1.13704e+07	9.58486e+06	9.48856e+06	1.16275e+07	8.79088e+06	1.17126e+07	4.60043e+06	5.55767e+06	5.03015e+06	4.45586e+06	3.37775e+06	4.2592e+06	5.12289e+06	9.23678e+06	1.17709e+07	9.44961e+06
M281T103		281.332	1.71325	1.08453e+07	6.60929e+06	5.01689e+06	1.04099e+07	8.2673e+06	7.32304e+06	1.44706e+07	1.08055e+07	9.06124e+06	8.52736e+06	9.78183e+06	5.07409e+06	1.00728e+07	6.77473e+06	7.72017e+06	8.57254e+06	7.56588e+06	9.03304e+06	1.07145e+07	8.52687e+06	8.45525e+06	6.96841e+06	6.69398e+06	6.83612e+06	6.84626e+06	4.15761e+06	6.5132e+06	7.82388e+06	8.82996e+06	1.38829e+07	1.33012e+07
M263T103		263.346	1.71817	4.8964e+07	3.1967e+07	2.85807e+07	5.05339e+07	3.54331e+07	3.61679e+07	5.21885e+07	4.40717e+07	5.09715e+07	3.67242e+07	6.12087e+07	3.23294e+07	5.54307e+07	3.3457e+07	4.16565e+07	5.27311e+07	3.94764e+07	4.17001e+07	5.42218e+07	3.90668e+07	4.95424e+07	2.33619e+07	2.23522e+07	2.13426e+07	2.09549e+07	1.4851e+07	1.90258e+07	1.98088e+07	3.59719e+07	4.59929e+07	4.53257e+07
M280T103		280.342	1.7198	1.44056e+07	9.31525e+06	7.45593e+06	1.09858e+07	8.07546e+06	9.32348e+06	1.16686e+07	1.05165e+07	1.12108e+07	9.55969e+06	1.42266e+07	6.48102e+06	1.32081e+07	8.47827e+06	1.03726e+07	1.18212e+07	9.995e+06	9.64066e+06	1.14909e+07	9.75207e+06	1.23656e+07	1.10534e+07	8.90825e+06	8.84342e+06	8.8406e+06	5.27285e+06	7.25045e+06	8.19424e+06	1.17376e+07	1.43984e+07	1.32859e+07
M279T103		279.367	1.72029	6.55633e+07	4.1864e+07	3.15231e+07	5.39375e+07	3.81755e+07	4.48193e+07	5.04691e+07	4.59822e+07	5.31139e+07	4.25191e+07	6.24083e+07	3.13813e+07	6.0711e+07	3.77735e+07	4.70917e+07	5.33099e+07	4.10203e+07	4.2593e+07	5.47864e+07	4.23284e+07	5.02779e+07	4.72246e+07	4.06542e+07	4.09638e+07	4.05621e+07	2.76509e+07	3.03029e+07	3.53543e+07	5.72097e+07	6.58101e+07	6.37915e+07
M226T104		226.264	1.72998	4.34457e+06	4.96967e+06	1.00282e+07	1.05229e+07	9.9591e+06	4.97161e+06	5.29089e+06	7.86068e+06	1.0981e+07	1.15253e+07	9.38629e+06	9.42709e+06	1.40826e+07	1.29311e+07	7.69581e+06	6.19631e+06	1.6112e+07	4.65929e+06	3.55413e+06	5.70694e+06	6.40304e+06	5.2578e+06	4.01927e+06	5.10208e+06	4.90712e+06	7.53487e+06	1.01112e+07	8.54652e+06	2.12115e+07	1.83767e+07	1.73347e+07
M191T105		191.128	1.7437	4.10831e+07	2.35714e+07	3.33116e+07	1.22869e+07	1.57009e+07	1.75709e+07	1.51774e+07	1.78541e+07	2.1616e+07	2.39237e+07	2.321e+07	2.39484e+07	2.10624e+07	1.72547e+07	2.58915e+07	2.45011e+07	2.60882e+07	1.9748e+07	1.47032e+07	2.47067e+07	2.51167e+07	3.69339e+07	3.31336e+07	2.72911e+07	2.63126e+07	4.99589e+07	3.01924e+07	6.52207e+07	1.27315e+07	3.93772e+07	2.22203e+07
M392T110		392.484	1.84028	1.29234e+07	1.06932e+07	1.00726e+07	1.23842e+07	9.20065e+06	1.50718e+07	1.34362e+07	1.29208e+07	1.29942e+07	1.59027e+07	1.6595e+07	1.16075e+07	1.31162e+07	1.20151e+07	1.33419e+07	9.97888e+06	1.16077e+07	8.6688e+06	1.17366e+07	7.98551e+06	1.05694e+07	8.69358e+06	6.71474e+06	6.53343e+06	5.57335e+06	6.58314e+06	5.06057e+06	6.14246e+06	8.28462e+06	9.58968e+06	9.35298e+06
M152T112		152.162	1.86421	1.72943e+08	1.54121e+08	1.37217e+08	1.38703e+08	8.15812e+07	1.9201e+08	1.5416e+08	1.62867e+08	1.60514e+08	1.79823e+08	1.97399e+08	1.30443e+08	1.38108e+08	1.33698e+08	1.51796e+08	1.15998e+08	1.23485e+08	9.55418e+07	1.52635e+08	8.11524e+07	1.19385e+08	1.15964e+08	9.1731e+07	8.49366e+07	7.00894e+07	1.30985e+08	6.83683e+07	9.14529e+07	1.05024e+08	1.17535e+08	1.24072e+08
M153T113		153.127	1.87698	2.61852e+07	2.47641e+07	2.20605e+07	2.43853e+07	1.52085e+07	3.12454e+07	2.48401e+07	2.57636e+07	2.67871e+07	3.0039e+07	3.07896e+07	2.2726e+07	2.41894e+07	2.23029e+07	2.48174e+07	1.97935e+07	2.17747e+07	1.65186e+07	2.5709e+07	1.57308e+07	2.07117e+07	1.95218e+07	1.56857e+07	1.49214e+07	1.22158e+07	2.08951e+07	1.28815e+07	1.51457e+07	2.75632e+07	2.02384e+07	2.27292e+07
M166T123		166.153	2.05788	5.84286e+07	5.71382e+07	9.62516e+07	6.10072e+07	5.25587e+07	5.98751e+07	7.40003e+07	7.66876e+07	7.6995e+07	8.18426e+07	7.65847e+07	6.12138e+07	6.58505e+07	4.88791e+07	7.32799e+07	6.18586e+07	4.6569e+07	6.76144e+07	6.57642e+07	4.20572e+07	4.68887e+07	5.18054e+07	1.04442e+08	6.55678e+07	4.83063e+07	1.08085e+08	5.26772e+07	5.45175e+07	5.70368e+07	4.08212e+07	5.96966e+07
M239T125		239.336	2.08732	1.82146e+07	1.79809e+07	2.23669e+07	6.25153e+07	1.93009e+07	2.09941e+07	1.7326e+07	1.39758e+07	2.3561e+07	2.12736e+07	4.67216e+07	3.41083e+07	4.06858e+07	1.45627e+07	1.74912e+07	1.98674e+07	1.74314e+07	3.61118e+07	7.03424e+07	1.95436e+07	1.53608e+07	4.39546e+07	1.80378e+07	2.21504e+07	2.13549e+07	1.88306e+07	3.68813e+07	2.23186e+07	1.27648e+08	1.82128e+07	5.95486e+07
M389T128		389.464	2.13796	5.93668e+07	2.90399e+07	9.26384e+07	4.00616e+07	3.51e+07	1.08808e+07	2.97902e+07	6.88625e+07	3.50645e+07	5.13036e+07	7.26646e+07	4.82396e+07	5.50101e+07	4.84863e+07	7.14887e+07	3.62184e+07	4.05646e+07	2.57572e+07	1.93374e+07	3.60544e+07	2.67083e+07	1.00713e+07	2.41145e+07	5.86823e+07	2.20176e+07	2.62136e+07	2.09749e+07	2.24764e+07	9.26532e+06	5.30688e+07	2.34197e+07
M390T128		390.437	2.1392	1.82352e+07	8.82025e+06	2.83661e+07	1.22513e+07	1.06941e+07	4.15729e+06	8.11807e+06	2.06047e+07	1.12082e+07	1.52631e+07	2.01817e+07	1.41642e+07	1.66695e+07	1.43273e+07	2.05142e+07	1.11556e+07	1.25886e+07	8.35282e+06	6.07372e+06	1.14499e+07	8.26583e+06	3.19709e+06	6.2157e+06	1.83242e+07	6.17017e+06	7.49011e+06	6.78458e+06	7.46312e+06	2.91326e+06	1.54504e+07	7.38353e+06
M372T132		372.451	2.20199	1.54812e+07	9.69112e+06	3.29284e+07	1.1773e+07	1.01207e+07	3.96823e+06	1.05537e+07	2.13563e+07	1.17332e+07	1.60436e+07	1.55634e+07	2.07441e+07	1.24793e+07	1.26146e+07	1.62004e+07	9.91725e+06	1.0746e+07	6.74596e+06	5.15024e+06	8.33117e+06	9.45698e+06	5.91639e+06	8.82846e+06	2.04134e+07	6.65126e+06	1.27664e+07	7.69973e+06	8.3827e+06	3.84636e+06	2.63723e+07	1.07867e+07
M371T133		371.473	2.22342	6.69638e+07	4.03609e+07	1.25828e+08	4.08966e+07	3.9463e+07	1.86207e+07	3.55479e+07	7.58118e+07	4.65356e+07	5.83238e+07	5.80858e+07	8.11639e+07	4.6449e+07	4.67994e+07	6.29835e+07	3.50753e+07	3.64738e+07	2.51787e+07	1.98696e+07	3.20687e+07	3.45101e+07	2.15559e+07	3.58828e+07	7.52769e+07	2.5152e+07	5.23808e+07	3.09506e+07	3.05032e+07	1.36247e+07	1.01127e+08	3.92772e+07
M403T137		403.46	2.29147	4.8943e+07	3.73896e+07	3.14228e+07	3.37787e+07	3.69912e+07	3.30847e+07	4.89482e+07	3.90422e+07	6.00856e+07	4.83455e+07	4.89667e+07	4.08681e+07	4.15969e+07	2.71384e+07	5.42414e+07	2.76624e+07	4.17993e+07	3.64021e+07	3.5836e+07	4.08817e+07	4.58342e+07	3.798e+07	5.06395e+07	6.30939e+07	4.48694e+07	5.42535e+07	4.19304e+07	5.68747e+07	3.67602e+07	4.96332e+07	4.14794e+07
M404T138		404.377	2.29517	1.32542e+07	1.23423e+07	1.00052e+07	1.04626e+07	1.16388e+07	9.49921e+06	1.53631e+07	1.16852e+07	1.81022e+07	1.46152e+07	1.45681e+07	1.3092e+07	1.37626e+07	8.87658e+06	1.68168e+07	9.27167e+06	1.35466e+07	9.85095e+06	1.10316e+07	1.26174e+07	1.47717e+07	1.17327e+07	1.53638e+07	1.86985e+07	1.30443e+07	1.46671e+07	1.23104e+07	1.76159e+07	1.15702e+07	1.58945e+07	1.19189e+07
M427T138		426.551	2.2978	7.4342e+06	7.79719e+06	4.04264e+06	6.34588e+06	9.31089e+06	9.38801e+06	9.39957e+06	7.10047e+06	1.00392e+07	9.0796e+06	8.51584e+06	7.20976e+06	8.67654e+06	7.58332e+06	1.02245e+07	7.05326e+06	9.10331e+06	9.87778e+06	1.04351e+07	9.61983e+06	1.0323e+07	5.66979e+06	8.54197e+06	6.37803e+06	8.29882e+06	7.31351e+06	6.42964e+06	7.29971e+06	7.79804e+06	5.21414e+06	6.7564e+06
M443T138		443.416	2.3012	6.57877e+06	7.01089e+06	4.03441e+06	5.93941e+06	7.38599e+06	7.63095e+06	8.08835e+06	6.49803e+06	7.43958e+06	6.7525e+06	5.41152e+06	5.17403e+06	7.81134e+06	5.96938e+06	7.57375e+06	6.06181e+06	7.5191e+06	7.9088e+06	7.56934e+06	7.15406e+06	9.613e+06	8.54298e+06	1.20172e+07	1.00228e+07	1.07017e+07	8.96847e+06	8.50618e+06	9.2684e+06	8.92982e+06	6.95191e+06	8.67271e+06
M442T138		442.381	2.30284	1.04698e+07	9.90648e+06	5.77557e+06	8.85393e+06	1.09893e+07	1.04456e+07	1.10686e+07	9.89052e+06	1.27205e+07	1.05927e+07	9.65425e+06	9.25616e+06	1.13594e+07	9.67903e+06	1.19165e+07	1.01663e+07	1.21634e+07	1.27424e+07	1.25466e+07	1.17795e+07	1.40384e+07	1.30261e+07	1.7241e+07	1.52998e+07	1.74416e+07	1.39549e+07	1.34524e+07	1.43628e+07	1.51869e+07	1.09982e+07	1.39023e+07
M441T138		441.458	2.30466	3.50616e+07	3.39345e+07	1.86386e+07	2.73325e+07	3.53342e+07	3.79927e+07	3.87043e+07	2.89621e+07	4.01014e+07	3.34867e+07	2.9456e+07	2.70487e+07	3.78375e+07	2.86783e+07	3.79756e+07	3.20664e+07	3.55108e+07	3.87423e+07	4.00113e+07	3.56692e+07	4.09411e+07	4.68158e+07	5.83787e+07	5.06949e+07	5.87952e+07	4.39541e+07	4.3625e+07	4.78634e+07	4.61901e+07	3.53639e+07	4.31476e+07
M425T139		425.435	2.31259	2.54109e+07	2.57714e+07	1.63627e+07	2.4248e+07	3.12193e+07	2.74598e+07	3.63937e+07	2.39673e+07	3.38571e+07	3.06867e+07	2.70767e+07	2.57048e+07	3.10625e+07	2.17894e+07	3.38489e+07	2.21897e+07	3.39934e+07	3.35712e+07	3.62837e+07	3.25082e+07	3.87124e+07	2.21791e+07	3.02926e+07	2.56033e+07	3.02415e+07	2.48345e+07	2.32588e+07	2.64e+07	2.69584e+07	1.96752e+07	2.32168e+07
M426T139		426.346	2.31703	7.83442e+06	8.05294e+06	4.43749e+06	7.25008e+06	7.33161e+06	8.55872e+06	1.10488e+07	7.794e+06	1.15882e+07	9.43266e+06	7.40048e+06	7.64884e+06	9.82031e+06	6.4173e+06	1.01184e+07	7.22027e+06	1.0384e+07	1.12979e+07	1.04106e+07	9.3921e+06	1.20148e+07	6.73798e+06	9.95806e+06	8.14493e+06	9.2912e+06	7.50885e+06	6.31877e+06	7.82096e+06	9.19106e+06	6.1524e+06	7.26293e+06
M265T143		265.384	2.38093	2.35148e+07	1.62278e+07	1.92916e+07	1.14994e+07	1.17481e+07	1.20353e+07	1.22542e+07	1.12083e+07	2.20908e+07	1.70928e+07	1.84919e+07	1.1203e+07	1.42696e+07	1.53186e+07	2.47841e+07	2.04522e+07	2.05736e+07	1.64528e+07	1.54898e+07	1.86606e+07	1.54474e+07	6.26485e+06	1.0929e+07	7.17534e+06	7.90429e+06	9.95319e+06	1.3219e+07	2.50391e+07	8.34469e+06	8.97046e+06	7.40131e+06
M182T146		182.236	2.42838	6.59639e+06	8.87363e+06	1.12624e+07	1.28874e+07	8.38963e+06	1.42505e+07	6.98379e+06	1.12641e+07	1.54483e+07	1.82627e+07	1.2453e+07	1.60878e+07	1.15107e+07	1.07093e+07	1.23843e+07	1.63695e+07	9.49039e+06	1.00259e+07	1.50901e+07	6.76149e+06	8.54768e+06	1.05006e+07	8.41976e+06	9.08179e+06	6.91969e+06	1.85225e+07	1.41293e+07	1.61389e+07	1.67487e+07	1.35057e+07	1.62759e+07
M151T146		151.17	2.43184	9.97488e+06	1.26438e+07	1.79672e+07	1.52751e+07	1.03998e+07	1.8937e+07	1.00831e+07	1.40576e+07	1.75791e+07	2.19883e+07	1.64293e+07	1.93089e+07	1.51952e+07	1.40393e+07	1.62727e+07	2.2026e+07	1.25135e+07	1.23712e+07	2.03325e+07	8.83705e+06	1.0804e+07	1.58997e+07	1.45235e+07	1.59577e+07	1.12044e+07	2.88625e+07	2.15485e+07	2.56787e+07	2.46947e+07	2.0375e+07	2.29819e+07
M225T148		225.287	2.4668	1.59322e+07	1.31917e+07	2.67318e+07	2.88811e+07	2.09024e+07	2.5441e+07	2.7974e+07	2.87701e+07	4.91094e+07	3.47235e+07	3.84718e+07	4.07528e+07	2.3764e+07	2.43308e+07	2.505e+07	1.49247e+07	1.80605e+07	3.68519e+07	2.47133e+07	2.21814e+07	2.44612e+07	2.35913e+07	2.4017e+07	2.68197e+07	9.14564e+06	2.76793e+07	1.81725e+07	4.72045e+07	1.57828e+07	5.38216e+07	2.04565e+07
M244T148		244.237	2.47247	7.08132e+06	6.28721e+06	1.27058e+07	1.23089e+07	1.11738e+07	1.14012e+07	1.51112e+07	1.25681e+07	2.57476e+07	1.75896e+07	1.96558e+07	2.1533e+07	1.26863e+07	9.47425e+06	1.03225e+07	7.74294e+06	1.04264e+07	1.94486e+07	1.17592e+07	9.81661e+06	8.53988e+06	9.88415e+06	1.07346e+07	1.3935e+07	4.6813e+06	1.2494e+07	8.25787e+06	2.41609e+07	7.69036e+06	2.15346e+07	1.28373e+07
M243T149		243.334	2.47646	2.92834e+07	2.91343e+07	6.41204e+07	6.15266e+07	4.62448e+07	4.80178e+07	6.72792e+07	5.8441e+07	1.2402e+08	8.14435e+07	9.11541e+07	1.07437e+08	5.65971e+07	4.01417e+07	5.28976e+07	3.35386e+07	4.23608e+07	8.10624e+07	5.44914e+07	4.23037e+07	3.99598e+07	4.85164e+07	4.88845e+07	7.00804e+07	1.95207e+07	5.82992e+07	3.83285e+07	1.16581e+08	3.94376e+07	1.05727e+08	5.90247e+07
M228T152		228.156	2.52976	8.32336e+07	5.16951e+07	4.94499e+07	3.85547e+07	2.54787e+07	2.34547e+07	3.79531e+07	6.28792e+07	2.99854e+07	3.71395e+07	7.36881e+07	2.20725e+07	7.88417e+07	6.90857e+07	7.44928e+07	6.97073e+07	5.16387e+07	3.22919e+07	3.41727e+07	6.28558e+07	3.99909e+07	1.51687e+07	2.73594e+07	3.4091e+07	7.65347e+07	1.73363e+07	1.96755e+07	1.89638e+07	1.39963e+07	2.36818e+07	1.88533e+07
M227T152		227.358	2.53385	4.8392e+08	2.9924e+08	2.85955e+08	2.077e+08	1.22846e+08	1.14388e+08	2.04161e+08	3.5012e+08	1.45311e+08	1.96146e+08	4.09363e+08	1.01341e+08	4.53603e+08	3.95358e+08	4.30274e+08	3.96114e+08	2.84681e+08	1.65467e+08	1.77157e+08	3.48142e+08	2.09473e+08	8.23387e+07	1.43565e+08	1.90725e+08	4.50803e+08	8.42797e+07	9.60583e+07	8.66329e+07	5.70629e+07	1.12689e+08	8.7409e+07
M246T158		246.338	2.63452	3.54823e+06	5.75338e+06	8.73581e+06	2.13432e+07	1.52225e+07	3.27411e+07	1.33739e+07	1.33682e+07	5.27502e+07	1.98847e+07	1.55114e+07	4.53284e+07	2.57494e+07	3.3247e+07	1.5705e+07	1.74701e+07	2.75586e+07	2.00124e+07	1.91758e+07	7.68844e+06	2.88532e+07	6.41644e+06	6.72544e+06	9.27075e+06	7.427e+06	1.34353e+07	1.96604e+07	2.73905e+07	2.69747e+07	3.71107e+07	2.59716e+07
M195T160	A3: Pilocarpidine / isopilocarpidine	195.257	2.66532	6.0872e+07	5.2746e+07	8.34249e+07	7.5026e+07	7.58851e+07	4.39602e+07	2.4448e+07	4.42431e+07	4.61883e+07	5.81936e+07	1.98804e+07	5.91688e+07	8.24784e+07	6.73656e+07	7.15565e+07	9.29502e+07	7.10809e+07	2.56969e+07	3.97377e+07	4.06978e+07	5.24066e+07	2.81703e+07	1.42656e+07	1.51918e+07	5.02909e+07	3.12109e+07	1.88181e+07	2.55543e+07	4.85437e+07	6.97852e+07	5.24109e+07
M231T166		231.356	2.76718	2.47856e+07	1.43038e+07	1.78563e+07	1.11207e+07	9.16305e+06	6.91184e+06	1.09171e+07	1.33082e+07	8.1213e+06	1.15759e+07	2.33123e+07	7.79058e+06	2.5984e+07	1.46524e+07	1.98057e+07	2.25049e+07	1.22363e+07	8.13385e+06	9.66536e+06	1.50117e+07	1.20934e+07	5.23638e+06	6.55944e+06	6.61367e+06	7.12964e+06	5.24304e+06	6.05676e+06	4.89679e+06	1.00998e+07	8.69805e+06	6.51406e+06
M209T167	A4: Pilocarpine / isopilocarpine	209.282	2.78613	3.39223e+09	2.39353e+09	2.51291e+09	1.99235e+09	1.47915e+09	1.09931e+09	1.72626e+09	2.19761e+09	1.34677e+09	1.94278e+09	3.02969e+09	1.09205e+09	3.15332e+09	2.17839e+09	2.74152e+09	2.65798e+09	2.09239e+09	1.30222e+09	1.50163e+09	2.15332e+09	1.83891e+09	7.77536e+08	1.19077e+09	1.59522e+09	1.43619e+09	1.08492e+09	1.18507e+09	7.93742e+08	1.13535e+09	1.29886e+09	1.35704e+09
M224T177		224.223	2.95277	2.26705e+07	2.82695e+07	1.26577e+07	1.82804e+07	1.33658e+07	1.61329e+07	9.59689e+06	1.12135e+07	1.64353e+07	1.45887e+07	1.2983e+07	1.34329e+07	1.14407e+07	1.48371e+07	1.25975e+07	2.17434e+07	8.25798e+06	1.92545e+07	1.9473e+07	1.49114e+07	2.04161e+07	2.04409e+07	2.17111e+07	1.71883e+07	1.34777e+07	1.92898e+07	1.54265e+07	2.59593e+07	2.58914e+07	2.06492e+07	2.38107e+07
M223T178		223.251	2.9602	1.13405e+08	1.63703e+08	5.84084e+07	8.15013e+07	5.68054e+07	8.07243e+07	4.63847e+07	5.85548e+07	8.47111e+07	6.18435e+07	6.03197e+07	6.3575e+07	5.43762e+07	7.18261e+07	5.88719e+07	1.17484e+08	4.06014e+07	9.69053e+07	1.0477e+08	8.34281e+07	1.13585e+08	1.17333e+08	1.14937e+08	7.81022e+07	7.31899e+07	9.9122e+07	7.48717e+07	1.49228e+08	1.32059e+08	1.16914e+08	1.29959e+08
M378T178		378.338	2.96022	2.13992e+07	3.16991e+07	6.71631e+06	1.94481e+07	1.58301e+07	2.20248e+07	1.0028e+07	1.33545e+07	1.94485e+07	1.40078e+07	1.11832e+07	1.53777e+07	1.19852e+07	1.94101e+07	1.31057e+07	3.23705e+07	9.94558e+06	2.6507e+07	2.8905e+07	2.13554e+07	2.8266e+07	1.62104e+07	2.02042e+07	1.28018e+07	1.53453e+07	1.58344e+07	1.25347e+07	2.39575e+07	2.44047e+07	1.74116e+07	2.14547e+07
M259T178		259.353	2.96393	3.90223e+07	5.93832e+07	1.52895e+07	2.9798e+07	2.12449e+07	2.6561e+07	1.66676e+07	2.17927e+07	2.99033e+07	2.41986e+07	1.82696e+07	2.32428e+07	2.03629e+07	2.6525e+07	2.06537e+07	4.15963e+07	1.48459e+07	3.59251e+07	3.88465e+07	3.05273e+07	4.23967e+07	4.4944e+07	4.18551e+07	2.88756e+07	2.83417e+07	3.7032e+07	2.73395e+07	5.42974e+07	5.0021e+07	4.31782e+07	4.896e+07
M163T178		163.14	2.96424	6.93128e+07	1.05345e+08	2.81964e+07	5.30975e+07	3.8471e+07	5.29551e+07	2.89863e+07	3.77201e+07	5.29398e+07	4.36201e+07	3.71554e+07	4.10745e+07	3.53894e+07	4.79786e+07	3.83094e+07	7.76514e+07	2.53221e+07	6.45311e+07	7.3344e+07	5.58659e+07	7.92233e+07	7.91877e+07	7.84145e+07	5.03892e+07	5.02507e+07	6.51471e+07	5.00768e+07	9.84668e+07	9.09213e+07	7.66883e+07	8.42e+07
M372T178		372.457	2.96752	8.37196e+07	1.29048e+08	3.08649e+07	6.45727e+07	4.54408e+07	6.6016e+07	3.23357e+07	4.39979e+07	6.46167e+07	5.19787e+07	4.29764e+07	4.94105e+07	3.79328e+07	5.21334e+07	4.3435e+07	8.6112e+07	2.52752e+07	7.11274e+07	8.24256e+07	5.94159e+07	8.53224e+07	8.65666e+07	8.36771e+07	5.56629e+07	5.62325e+07	7.15741e+07	5.32871e+07	1.10354e+08	9.52463e+07	8.58384e+07	9.78558e+07
M355T178		355.44	2.96896	1.4587e+07	2.28825e+07	9.3605e+06	1.1817e+07	9.53785e+06	1.27506e+07	8.58842e+06	1.01552e+07	1.1264e+07	1.12639e+07	1.06451e+07	9.47276e+06	1.1219e+07	1.17883e+07	8.62663e+06	1.42701e+07	6.47823e+06	1.34993e+07	1.43786e+07	1.155e+07	1.50952e+07	1.72081e+07	1.65158e+07	1.22484e+07	1.07041e+07	1.30788e+07	1.16288e+07	2.08246e+07	1.84759e+07	1.80449e+07	1.80063e+07
M377T178		377.423	2.97109	9.65958e+07	1.43226e+08	2.80457e+07	8.39592e+07	6.11223e+07	9.16328e+07	4.32881e+07	5.62978e+07	9.38264e+07	5.97239e+07	4.65319e+07	6.48798e+07	4.68346e+07	7.43901e+07	5.81485e+07	1.34618e+08	3.57641e+07	1.12977e+08	1.27552e+08	8.95319e+07	1.23094e+08	8.35353e+07	8.26026e+07	5.15583e+07	5.87908e+07	6.96231e+07	5.68173e+07	9.66314e+07	9.93459e+07	7.65363e+07	9.3582e+07
M394T178		394.361	2.97252	2.10757e+07	2.84447e+07	8.06848e+06	1.74007e+07	1.20115e+07	1.52164e+07	9.92467e+06	1.19101e+07	1.7441e+07	1.3327e+07	1.12674e+07	1.4657e+07	1.12275e+07	1.61157e+07	1.29674e+07	2.19832e+07	9.73497e+06	1.971e+07	2.11947e+07	1.63794e+07	2.15303e+07	2.55969e+07	2.53403e+07	1.75975e+07	1.88842e+07	2.21753e+07	1.83752e+07	2.98535e+07	2.8596e+07	2.45003e+07	2.82319e+07
M400T178		400.451	2.97292	5.80128e+06	6.16383e+06	3.84754e+06	3.45243e+06	3.41561e+06	3.37489e+06	2.23265e+06	2.4065e+06	3.1903e+06	3.7389e+06	2.41678e+06	3.961e+06	2.73612e+06	2.79505e+06	2.01755e+06	3.07574e+06	1.74908e+06	2.98651e+06	3.46194e+06	3.05222e+06	3.80814e+06	4.17864e+06	5.45593e+06	4.70624e+06	4.45107e+06	5.45875e+06	4.63875e+06	6.0735e+06	6.59702e+06	6.22403e+06	6.39522e+06
M393T178		393.387	2.97437	8.34299e+07	1.16025e+08	2.75751e+07	6.59181e+07	5.00005e+07	6.83922e+07	3.56475e+07	4.51905e+07	6.78973e+07	4.88502e+07	3.98075e+07	4.96999e+07	4.16514e+07	5.77273e+07	4.36692e+07	8.80108e+07	2.76813e+07	7.84636e+07	8.69685e+07	6.56529e+07	8.71143e+07	1.10251e+08	1.11236e+08	7.0839e+07	8.45578e+07	9.06826e+07	7.39871e+07	1.21955e+08	1.18633e+08	1.00191e+08	1.14381e+08
M395T178		395.343	2.97451	1.44894e+07	1.74598e+07	4.46892e+06	9.85352e+06	9.23839e+06	1.17432e+07	7.1571e+06	7.76024e+06	1.18703e+07	9.43739e+06	7.12034e+06	9.10133e+06	7.16897e+06	1.06896e+07	8.77427e+06	1.45591e+07	5.09287e+06	1.34083e+07	1.45425e+07	1.19039e+07	1.51222e+07	1.67995e+07	1.68298e+07	1.19228e+07	1.30175e+07	1.39566e+07	1.25917e+07	1.98041e+07	1.83275e+07	1.54963e+07	1.93339e+07
M373T179		373.427	2.97533	2.18905e+07	3.10988e+07	8.73169e+06	1.74902e+07	1.32724e+07	1.79195e+07	9.37138e+06	1.22619e+07	1.69916e+07	1.4263e+07	1.26824e+07	1.43571e+07	1.24201e+07	1.44173e+07	1.16971e+07	2.20976e+07	7.31967e+06	1.73544e+07	2.09118e+07	1.59596e+07	2.23555e+07	1.99343e+07	2.11669e+07	1.4663e+07	1.43898e+07	1.75575e+07	1.49991e+07	2.47206e+07	2.43101e+07	2.27862e+07	2.4183e+07
M240T179		240.319	2.98815	1.99503e+07	2.54611e+07	1.04639e+07	1.60784e+07	1.10326e+07	1.74276e+07	1.38874e+07	1.17706e+07	2.05972e+07	2.21873e+07	2.11864e+07	2.25562e+07	1.60906e+07	1.61131e+07	1.31026e+07	1.69367e+07	1.15481e+07	1.96235e+07	2.01652e+07	1.53771e+07	1.90367e+07	2.01169e+07	1.95637e+07	1.57847e+07	1.47999e+07	1.96189e+07	1.51879e+07	2.55405e+07	2.18992e+07	3.00563e+07	2.23771e+07
M295T181		295.337	3.01875	8.99557e+07	1.37525e+08	3.42652e+07	9.72651e+07	6.83327e+07	8.00933e+07	6.82419e+07	6.79302e+07	1.19984e+08	5.08084e+07	4.32872e+07	8.29966e+07	4.49032e+07	8.61109e+07	7.7881e+07	1.16097e+08	6.05683e+07	1.28419e+08	1.3439e+08	9.37358e+07	1.08414e+08	1.13625e+08	1.10836e+08	7.39298e+07	9.21972e+07	1.07824e+08	9.07743e+07	1.40189e+08	1.11808e+08	9.56176e+07	1.10762e+08
M296T182		296.31	3.03359	1.8628e+07	2.72013e+07	7.40705e+06	2.2124e+07	1.73293e+07	2.07025e+07	1.65924e+07	1.57467e+07	2.84654e+07	1.25819e+07	1.09683e+07	2.19607e+07	9.03038e+06	2.07199e+07	1.92856e+07	2.73175e+07	1.54563e+07	3.05878e+07	3.05429e+07	2.27209e+07	2.35436e+07	2.33856e+07	2.36886e+07	1.83859e+07	2.16313e+07	2.39638e+07	2.03591e+07	2.75993e+07	2.17707e+07	1.87523e+07	2.14951e+07
M164T182		164.054	3.03413	2.43136e+07	3.44596e+07	1.06569e+07	1.22707e+07	8.92821e+06	1.08236e+07	7.12282e+06	8.38753e+06	9.2463e+06	1.21531e+07	1.02199e+07	1.08133e+07	7.71259e+06	8.62553e+06	9.11567e+06	1.32056e+07	6.64788e+06	1.65152e+07	1.4116e+07	1.34735e+07	1.23492e+07	1.67074e+07	1.45897e+07	1.28959e+07	8.91219e+06	1.25418e+07	1.27434e+07	1.96424e+07	2.53856e+07	1.87783e+07	2.46038e+07
M221T184		221.353	3.0709	9.01699e+07	6.2949e+07	5.79373e+07	7.06544e+07	5.41931e+07	5.44275e+07	8.82266e+07	8.55476e+07	1.12398e+08	1.46706e+08	1.48522e+08	1.01998e+08	1.22507e+08	4.9944e+07	6.84945e+07	3.25219e+07	5.72281e+07	4.70431e+07	6.59089e+07	3.6377e+07	6.54062e+07	2.92506e+07	2.94344e+07	3.45207e+07	2.64614e+07	3.97946e+07	4.07631e+07	4.4732e+07	4.72681e+07	4.52305e+07	5.48369e+07
M239T185		239.341	3.07721	5.80255e+07	4.21145e+07	3.84398e+07	5.04233e+07	3.73808e+07	3.40728e+07	6.14818e+07	5.6979e+07	8.09204e+07	9.3437e+07	8.88159e+07	6.84328e+07	7.71611e+07	3.55004e+07	4.92118e+07	2.09051e+07	3.97034e+07	3.27875e+07	4.13354e+07	2.60563e+07	4.48293e+07	2.63977e+07	2.54526e+07	2.84047e+07	2.45014e+07	3.28719e+07	3.01401e+07	2.81258e+07	3.19286e+07	3.32614e+07	3.74648e+07
M220T189		220.24	3.14232	5.51438e+06	7.74878e+06	1.84929e+07	1.48446e+07	2.03456e+07	1.10868e+07	1.50224e+07	1.61884e+07	1.55121e+07	2.10493e+07	1.14604e+07	1.88395e+07	8.80956e+06	1.06405e+07	7.90912e+06	5.93413e+06	7.39633e+06	7.25244e+06	6.79696e+06	6.35428e+06	7.40675e+06	2.35017e+07	2.20348e+07	2.28422e+07	1.23725e+07	2.35013e+07	1.84118e+07	2.79526e+07	9.1577e+06	1.36935e+07	9.56465e+06
M312T189		312.337	3.14626	5.90672e+06	8.40605e+06	2.88902e+06	1.23653e+07	8.49303e+06	1.0721e+07	1.14518e+07	8.85175e+06	1.63743e+07	4.22094e+06	2.81348e+06	1.14119e+07	3.7625e+06	1.20125e+07	1.11403e+07	1.25729e+07	1.05075e+07	1.71846e+07	1.71962e+07	1.17982e+07	1.19591e+07	1.44561e+07	1.2018e+07	1.03286e+07	1.75626e+07	1.64491e+07	1.44611e+07	1.59602e+07	9.48479e+06	6.49059e+06	7.69934e+06
M255T191		254.569	3.19009	768537	1.57834e+06	2.1601e+06	3.75421e+06	2.84069e+06	2.99135e+06	3.66581e+06	3.06661e+06	4.90714e+06	1.1756e+06	1.31973e+06	3.65361e+06	1.41016e+06	3.51889e+06	3.73848e+06	3.69329e+06	3.62853e+06	5.02133e+06	5.23756e+06	3.80148e+06	3.06757e+06	6.64547e+06	6.05338e+06	8.84051e+06	6.789e+06	7.5673e+06	5.28586e+06	7.09245e+06	1.65043e+06	1.93915e+06	2.03425e+06
M297T192		297.423	3.20136	1.27064e+07	1.24302e+07	5.48132e+06	1.05436e+07	9.71753e+06	7.84227e+06	1.96313e+07	1.73924e+07	7.60282e+06	6.18996e+06	4.88004e+06	6.2857e+06	8.28975e+06	1.04867e+07	1.52779e+07	8.34786e+06	1.22374e+07	1.08894e+07	1.04808e+07	1.48512e+07	1.4067e+07	7.37389e+06	6.32803e+06	8.14783e+06	5.74585e+06	6.56385e+06	7.72189e+06	9.43118e+06	7.51987e+06	9.72632e+06	1.12162e+07
M311T192		311.356	3.20201	3.47146e+06	4.01954e+06	3.30276e+06	3.37319e+07	2.4105e+07	2.42831e+07	3.43578e+07	2.39363e+07	5.32875e+07	2.91652e+06	5.61529e+06	3.2215e+07	5.40086e+06	3.30157e+07	3.35113e+07	3.08532e+07	3.39861e+07	5.0809e+07	5.04972e+07	3.20568e+07	2.50408e+07	3.51004e+07	2.96405e+07	2.40962e+07	5.28728e+07	4.87212e+07	4.73119e+07	3.34746e+07	7.47769e+06	5.47013e+06	7.53242e+06
M255T192		255.359	3.20308	2.77601e+07	3.22748e+07	1.53453e+07	1.10881e+09	8.68656e+08	7.9901e+08	1.08298e+09	8.69854e+08	1.52773e+09	3.49734e+07	2.09581e+07	1.18827e+09	1.0096e+08	1.01104e+09	1.02945e+09	9.73861e+08	9.97547e+08	1.49546e+09	1.4498e+09	1.00511e+09	7.91102e+08	9.24905e+08	8.11329e+08	8.47278e+08	1.16634e+09	1.38883e+09	1.18029e+09	1.06957e+09	1.13567e+08	7.5944e+07	8.98478e+07
M256T192		256.341	3.20424	7.74464e+06	8.34278e+06	4.5078e+06	2.27357e+08	1.83004e+08	1.68552e+08	2.24615e+08	1.83665e+08	3.13191e+08	9.20112e+06	4.84735e+06	2.46997e+08	2.41194e+07	2.09236e+08	2.13505e+08	2.02511e+08	2.06808e+08	3.09478e+08	2.94672e+08	2.05147e+08	1.6404e+08	1.8764e+08	1.67371e+08	1.72419e+08	2.29705e+08	2.80457e+08	2.34207e+08	2.15781e+08	2.57041e+07	1.78228e+07	2.25523e+07
M257T192		257.254	3.20593	2.22499e+06	2.11034e+06	1.64951e+06	3.54008e+07	3.00054e+07	2.8069e+07	3.41729e+07	2.97014e+07	4.88312e+07	2.20306e+06	2.55377e+06	3.90449e+07	5.5029e+06	3.36313e+07	3.41606e+07	3.35603e+07	3.25464e+07	4.69606e+07	4.71049e+07	3.49872e+07	2.76456e+07	2.96156e+07	2.64586e+07	2.65995e+07	3.5657e+07	4.19922e+07	3.64894e+07	3.42979e+07	5.43206e+06	3.91068e+06	5.21286e+06
M273T193	A5: 3-(Hydroxy-phenyl-methyl)-4-(3H-imidazol-4-ylmethyl)-dihydro-furan-2-one	273.367	3.21149	1.66091e+07	3.01706e+07	9.4358e+06	2.09409e+08	1.65335e+08	1.57247e+08	2.02445e+08	1.62457e+08	2.836e+08	1.44659e+07	1.24827e+07	2.24731e+08	2.66948e+07	1.88961e+08	1.88605e+08	1.71247e+08	1.79597e+08	2.63279e+08	2.56632e+08	1.8022e+08	1.45818e+08	1.77169e+08	1.5014e+08	1.58156e+08	2.13942e+08	2.48782e+08	2.20205e+08	1.95026e+08	3.80763e+07	3.19243e+07	3.64065e+07
M309T207		309.331	3.45158	2.4748e+07	4.3611e+07	1.48469e+07	8.0776e+06	7.24954e+06	4.97376e+06	6.53027e+06	6.22592e+06	7.81718e+06	8.11453e+06	1.2749e+07	1.13027e+07	4.95262e+06	7.02054e+06	5.32464e+06	1.09713e+07	7.659e+06	1.33941e+07	8.994e+06	9.17709e+06	4.62796e+06	1.57264e+07	3.18073e+07	2.47953e+07	7.25495e+06	6.95621e+06	8.74313e+06	1.55903e+07	2.30389e+07	1.1629e+07	2.14386e+07
M487T212		486.667	3.54121	2.24555e+06	2.80923e+06	5.96916e+06	5.08895e+06	5.81395e+06	5.66821e+06	5.18533e+06	7.85028e+06	1.08331e+06	6.89284e+06	6.75799e+06	8.41844e+06	3.58484e+06	4.25418e+06	2.73735e+06	1.35382e+06	5.40595e+06	8.5722e+06	4.13078e+06	5.27812e+06	5.71104e+06	4.5524e+06	1.67704e+06	1.27911e+06	1.34612e+06	8.4026e+06	6.71798e+06	4.69106e+06	5.98469e+06	1.89998e+07	9.7335e+06
M235T217		235.355	3.61137	2.57144e+07	1.8862e+07	3.37506e+07	2.68277e+07	1.74598e+07	1.48056e+07	5.07625e+07	3.01902e+07	2.84035e+07	2.79046e+07	4.80442e+07	2.9714e+07	2.92861e+07	1.42579e+07	2.16151e+07	1.20188e+07	1.95381e+07	2.33442e+07	3.96346e+07	1.41021e+07	2.73147e+07	1.87597e+07	7.24747e+06	1.49539e+07	1.09081e+07	1.59553e+07	1.95253e+07	1.56958e+07	2.36792e+07	2.85625e+07	2.57409e+07
M260T221		260.343	3.67981	1.14546e+07	1.62095e+07	2.81568e+07	1.00466e+07	1.08668e+07	1.28735e+07	5.18258e+06	8.96432e+06	1.50162e+07	1.74584e+07	1.88994e+07	7.69741e+06	1.60198e+07	2.08734e+07	8.48598e+06	8.95219e+06	1.64131e+07	1.09275e+07	6.64106e+06	1.12795e+07	1.40312e+07	1.4044e+07	1.17043e+07	2.55694e+07	1.43787e+07	1.53356e+07	1.41891e+07	3.12891e+07	1.58287e+07	2.90271e+07	1.59092e+07
M378T222		378.47	3.70037	3.59701e+07	6.04064e+07	4.34313e+07	2.46007e+07	3.51836e+06	9.54579e+06	3.08887e+07	3.71319e+07	8.99465e+07	4.77858e+07	7.87609e+06	5.76943e+07	7.42596e+06	5.62599e+06	4.5462e+07	2.04845e+06	7.3138e+07	2.61857e+07	2.36648e+07	1.04198e+07	4.34514e+06	1.28958e+06	1.07223e+06	1.35404e+06	1.89855e+06	4.10774e+06	4.85452e+06	1.48605e+06	6.98786e+06	1.11998e+07	4.98394e+06
M418T227		418.431	3.77966	2.15991e+07	2.30947e+07	3.22242e+07	1.06663e+07	8.71643e+06	7.8924e+06	1.76489e+07	2.17843e+07	1.21136e+07	2.69474e+07	2.68848e+07	1.70544e+07	2.0166e+07	9.98783e+06	9.32601e+06	1.21007e+06	5.40342e+06	1.00916e+07	4.39935e+06	9.16691e+06	1.21701e+07	5.5233e+06	3.26995e+06	4.57868e+06	1.93936e+06	1.03806e+07	7.50725e+06	4.42625e+06	2.28582e+06	2.29201e+07	5.85295e+06
M417T227		417.459	3.78584	6.10227e+07	6.68178e+07	9.69373e+07	3.03372e+07	2.52499e+07	2.43917e+07	4.7251e+07	6.40707e+07	3.72759e+07	8.44148e+07	8.65606e+07	5.12076e+07	6.10731e+07	2.87747e+07	2.49619e+07	2.77168e+06	1.49618e+07	2.91464e+07	1.20016e+07	2.50455e+07	3.33694e+07	1.49977e+07	8.73211e+06	2.19108e+07	6.13479e+06	3.1177e+07	2.20862e+07	1.17254e+07	5.77351e+06	7.05758e+07	1.64323e+07
M234T228		234.367	3.80659	2.90764e+06	5.0184e+06	4.83205e+06	1.11952e+07	8.08405e+06	6.61928e+06	4.93025e+06	6.2182e+06	1.74892e+07	1.47207e+07	1.55592e+07	1.38732e+07	2.04116e+07	1.46048e+07	9.31729e+06	7.31398e+06	1.26802e+07	1.06912e+07	5.04059e+06	4.30481e+06	1.03259e+07	4.74283e+06	4.67567e+06	3.69678e+06	5.43317e+06	1.34303e+07	8.47079e+06	2.04676e+07	3.18167e+07	1.26108e+08	4.27304e+07
M289T231		289.385	3.85206	3.40444e+06	3.37042e+06	7.66129e+06	1.02389e+07	6.26923e+06	6.55932e+06	1.41508e+07	1.06832e+07	2.47524e+06	3.06917e+06	1.01295e+07	3.61386e+06	8.76161e+06	7.98762e+06	1.27822e+07	1.50828e+07	7.43697e+06	5.02841e+06	7.81273e+06	5.83454e+06	4.18832e+06	1.62499e+07	5.13365e+07	2.80314e+07	1.14006e+07	4.95398e+06	1.04732e+07	1.61143e+07	2.55654e+07	1.81352e+07	2.52628e+07
M271T234		271.327	3.90263	8.38027e+06	7.88005e+06	6.51149e+06	2.32065e+07	9.88635e+06	1.57545e+07	2.85113e+07	2.46928e+07	5.27392e+06	5.06172e+06	2.55934e+07	8.36955e+06	2.29125e+07	1.47122e+07	1.29701e+07	2.2971e+06	6.90679e+06	1.16213e+07	1.85812e+07	1.5127e+07	1.03631e+07	1.20472e+07	7.87233e+06	1.7432e+07	8.82066e+06	1.12474e+07	2.12884e+07	9.38139e+06	6.54927e+07	4.63533e+07	6.20804e+07
M355T241		355.446	4.02381	9.28668e+07	8.20375e+07	5.26374e+07	1.54369e+07	1.31056e+07	3.14063e+07	2.78314e+07	3.94916e+07	2.67434e+07	1.28377e+07	2.21676e+07	1.74724e+07	5.9324e+07	4.79881e+07	7.08292e+06	2.89634e+07	1.38837e+07	2.40831e+07	3.9046e+07	4.30432e+07	1.32533e+07	3.04122e+07	1.89353e+07	3.47786e+07	1.9044e+07	2.43657e+07	2.26789e+07	3.24996e+07	9.72162e+06	1.91151e+07	9.83244e+06
M188T244		188.235	4.06103	3.37255e+07	3.85663e+07	4.629e+07	2.89772e+07	3.29401e+07	2.91011e+07	2.80822e+07	3.70178e+07	3.48996e+07	3.24595e+07	2.28573e+07	3.16464e+07	5.56202e+07	2.42403e+07	3.91433e+07	3.57045e+07	3.51032e+07	3.04822e+07	3.24821e+07	3.49036e+07	3.36379e+07	4.73186e+07	7.52779e+07	5.00184e+07	8.69362e+07	3.18064e+07	3.45068e+07	7.30864e+07	5.19687e+07	5.58602e+07	4.7144e+07
M189T244		189.159	4.06454	1.07705e+07	9.8834e+06	1.22113e+07	8.21735e+06	1.07839e+07	8.12181e+06	6.62102e+06	1.35161e+07	9.05041e+06	8.88783e+06	8.213e+06	8.41719e+06	1.47772e+07	7.07051e+06	1.21181e+07	9.3955e+06	9.60493e+06	9.71981e+06	1.29885e+07	8.03149e+06	8.44675e+06	1.38616e+07	1.90622e+07	1.30823e+07	1.93707e+07	1.12618e+07	1.05843e+07	1.89576e+07	1.42702e+07	1.42678e+07	1.27403e+07
M205T245		205.12	4.07657	1.08787e+07	1.15596e+07	1.22798e+07	1.03761e+07	1.09429e+07	1.04626e+07	8.45307e+06	1.62037e+07	1.05692e+07	1.02053e+07	8.77764e+06	1.10284e+07	1.23574e+07	9.34853e+06	9.56264e+06	8.73969e+06	9.51309e+06	1.13965e+07	1.20019e+07	9.04964e+06	9.70053e+06	1.84522e+07	2.62164e+07	1.8544e+07	2.84886e+07	1.39299e+07	1.78727e+07	2.58059e+07	1.72097e+07	2.00096e+07	1.69729e+07
M292T248		292.455	4.1367	8.09858e+06	9.3667e+06	9.46685e+06	4.88432e+06	1.44431e+06	3.98357e+06	8.53337e+06	8.43758e+06	1.26085e+07	1.20877e+07	4.54752e+06	1.16849e+07	4.33106e+06	1.55945e+06	7.65841e+06	1.23541e+06	2.91795e+07	7.04644e+06	2.84304e+06	2.39815e+06	1.18967e+06	1.41303e+06	1.18513e+06	2.29839e+06	1.44211e+06	7.87497e+06	2.96061e+06	7.02179e+06	2.07953e+06	5.85701e+06	2.98852e+06
M216T249		216.247	4.14228	5.66474e+06	1.45671e+07	5.41687e+06	1.99352e+07	3.58491e+06	5.28103e+06	2.43375e+07	2.47191e+07	1.4606e+07	8.2625e+06	2.47758e+06	1.1081e+07	2.2877e+06	3.15043e+06	1.52648e+07	1.68082e+06	2.08757e+07	8.72384e+06	1.40469e+07	3.58216e+06	1.8115e+06	5.49086e+06	6.74914e+06	5.16207e+06	2.87045e+06	2.97879e+06	1.79302e+07	1.25857e+07	1.34128e+08	1.24387e+08	7.43757e+07
M238T249		238.356	4.15135	1.12326e+07	1.73423e+07	1.66874e+07	3.18651e+07	2.63809e+07	3.06037e+07	1.04349e+07	1.51969e+07	1.74573e+07	2.5879e+07	2.33859e+07	1.55807e+07	2.8589e+07	2.49586e+07	2.54093e+07	2.39715e+07	2.65107e+07	2.32534e+07	1.21737e+07	1.27255e+07	2.62869e+07	1.85734e+07	2.48486e+07	2.3104e+07	2.69075e+07	2.81375e+07	2.00195e+07	2.37672e+07	2.55131e+07	2.26876e+07	2.0518e+07
M230T258		230.245	4.30644	8.91357e+06	1.2092e+07	3.67368e+07	4.90847e+07	3.52412e+07	3.46367e+07	2.3301e+07	2.98921e+07	5.88112e+07	3.67796e+07	5.11511e+07	5.7493e+07	3.6814e+07	4.01992e+07	2.76359e+07	1.88191e+07	3.70358e+07	1.45027e+07	2.44245e+07	5.37056e+07	3.16209e+07	1.93376e+07	3.67591e+07	5.09408e+07	9.60836e+06	3.07411e+07	2.90395e+07	5.53533e+07	5.62601e+07	1.17177e+08	7.97218e+07
M231T258		231.23	4.30707	2.87693e+06	4.50584e+06	1.13976e+07	1.38566e+07	1.06806e+07	1.18193e+07	7.74968e+06	9.94448e+06	1.60777e+07	1.37114e+07	1.44334e+07	1.74343e+07	1.17588e+07	1.19262e+07	1.05666e+07	7.83029e+06	1.12559e+07	6.20112e+06	1.12817e+07	1.54405e+07	9.63934e+06	6.23466e+06	1.16362e+07	1.43091e+07	4.51573e+06	9.24941e+06	7.48939e+06	1.56836e+07	1.34878e+07	2.71716e+07	1.96106e+07
M436T260		436.423	4.33893	5.08199e+07	6.77618e+07	1.84796e+07	2.37558e+07	1.19896e+07	1.61551e+07	2.97209e+07	3.12672e+07	1.10905e+07	4.66514e+07	4.38296e+07	1.58334e+07	4.2791e+07	1.1561e+07	1.08172e+07	2.02788e+06	8.47539e+06	1.30367e+07	2.68318e+07	8.77027e+06	2.735e+07	2.52466e+07	1.65449e+07	7.15852e+06	1.45941e+07	1.21402e+07	1.99876e+07	8.58189e+06	4.63525e+07	2.91257e+07	4.74404e+07
M435T260		435.449	4.34088	1.49615e+08	2.12207e+08	5.51271e+07	6.79087e+07	3.01317e+07	4.29521e+07	8.30188e+07	8.64175e+07	3.00269e+07	1.34366e+08	1.30794e+08	3.99414e+07	1.2738e+08	3.37071e+07	2.93313e+07	4.66966e+06	2.23102e+07	3.37246e+07	7.9994e+07	2.29475e+07	7.60625e+07	7.59166e+07	4.46347e+07	1.92095e+07	3.85763e+07	3.1386e+07	5.5875e+07	2.31339e+07	1.37186e+08	8.41079e+07	1.36689e+08
M473T264		473.45	4.39279	2.25783e+07	2.49141e+07	7.47931e+06	1.5055e+07	7.21834e+06	1.60631e+07	2.36466e+07	1.85101e+07	1.05162e+07	2.72568e+07	2.22309e+07	7.8287e+06	2.67552e+07	1.15106e+07	1.27545e+07	1.89404e+06	1.01229e+07	1.24411e+07	1.82994e+07	8.08922e+06	2.1152e+07	1.14248e+07	8.12454e+06	4.60731e+06	8.14471e+06	5.35203e+06	6.74868e+06	3.42565e+06	2.56117e+07	1.37462e+07	2.60244e+07
M458T264		457.548	4.39632	1.42563e+07	1.79762e+07	5.78935e+06	1.1383e+07	5.95662e+06	1.11126e+07	1.74355e+07	1.44764e+07	8.2831e+06	2.35773e+07	1.98553e+07	7.96615e+06	2.16951e+07	8.13359e+06	8.13515e+06	1.93165e+06	6.87351e+06	9.30459e+06	1.25815e+07	5.47588e+06	1.61217e+07	5.26544e+06	3.28808e+06	2.62079e+06	3.34397e+06	3.59453e+06	4.38026e+06	2.77215e+06	1.36074e+07	7.59546e+06	1.21903e+07
M254T264		254.453	4.40166	6.95891e+06	7.75153e+06	1.31787e+07	3.44737e+07	2.52055e+07	1.7766e+07	2.21118e+07	2.5402e+07	3.93234e+07	2.75752e+07	3.29648e+07	3.40745e+07	2.89526e+07	3.75972e+07	2.17687e+07	1.73902e+07	3.22614e+07	1.9908e+07	1.33551e+07	1.41868e+07	1.97592e+07	1.01258e+07	1.17001e+07	7.65349e+06	1.11535e+07	2.58126e+07	1.52479e+07	2.75082e+07	3.1911e+07	9.25661e+07	3.63156e+07
M249T265		249.344	4.42438	1.40943e+07	9.86171e+06	1.64935e+07	8.71128e+06	7.29216e+06	1.0139e+07	1.23185e+07	1.11173e+07	1.78855e+07	2.17835e+07	2.16101e+07	1.02444e+07	1.32295e+07	1.22368e+07	2.19773e+07	1.74459e+07	1.89707e+07	1.58541e+07	1.74753e+07	1.90144e+07	1.26409e+07	6.78726e+06	1.17907e+07	5.26344e+06	8.55322e+06	9.41315e+06	1.02358e+07	1.90437e+07	5.55809e+06	1.08387e+07	7.02305e+06
M273T266	A6: 3-(Hydroxy-phenyl-methyl)-4-(3H-imidazol-4-ylmethyl)-dihydro-furan-2-one	273.411	4.43775	1.95611e+08	2.23207e+08	4.74442e+07	1.31167e+08	3.82389e+07	6.51123e+07	1.07597e+08	1.05942e+08	3.46165e+07	1.40464e+08	1.7681e+08	4.38223e+07	1.42062e+08	3.30993e+07	3.05613e+07	1.00599e+07	2.54117e+07	3.54784e+07	8.00591e+07	2.90787e+07	8.73729e+07	2.3633e+08	3.73566e+07	1.6864e+07	6.39265e+07	3.32922e+07	1.39068e+08	3.68993e+07	2.44466e+08	8.06676e+07	2.35643e+08
M340T269		339.549	4.49061	1.06885e+08	1.19141e+08	5.92639e+07	7.31958e+06	7.42136e+06	1.35225e+07	1.31081e+07	2.10223e+07	1.80793e+07	9.23228e+06	2.34439e+07	1.46258e+07	5.89701e+07	4.65427e+07	7.33928e+06	3.24632e+07	1.46104e+07	1.50084e+07	1.85547e+07	4.62064e+07	7.34988e+06	9.6165e+06	9.55215e+06	1.98246e+07	8.56405e+06	2.27132e+07	1.41017e+07	1.56272e+07	3.01674e+06	1.52418e+07	4.75591e+06
M309T270		309.465	4.49423	2.97146e+06	3.3054e+06	7.2084e+06	1.1189e+07	6.48254e+06	4.03291e+06	1.98766e+07	1.70982e+07	1.88501e+07	1.89478e+07	2.55512e+07	2.29588e+07	2.68987e+07	4.49359e+06	3.14811e+06	3.232e+06	3.90023e+06	2.87013e+07	1.77882e+07	2.00165e+07	2.06437e+06	3.17807e+06	1.54733e+07	4.02569e+07	1.21223e+07	6.3723e+07	2.09499e+07	4.28602e+07	1.58367e+07	2.99726e+07	2.67194e+07
M291T271		291.46	4.51766	3.83893e+06	3.56443e+06	4.95098e+06	7.87918e+06	6.26242e+06	3.55212e+06	1.30919e+07	1.316e+07	1.55753e+07	1.33784e+07	1.9974e+07	1.73536e+07	2.00003e+07	4.14694e+06	5.6553e+06	5.37984e+06	4.89028e+06	1.81766e+07	1.40907e+07	1.47146e+07	3.78434e+06	2.70695e+06	1.09567e+07	2.61805e+07	1.05314e+07	3.95786e+07	1.61639e+07	3.20023e+07	6.12569e+06	2.45858e+07	1.11686e+07
M236T273		236.268	4.54986	8.62579e+06	7.90052e+06	1.42493e+07	1.59489e+07	1.28208e+07	1.3565e+07	1.76835e+07	1.42205e+07	1.97994e+07	1.16353e+07	1.1902e+07	1.89983e+07	1.13836e+07	1.46845e+07	1.66002e+07	1.40391e+07	1.39612e+07	1.53517e+07	1.6371e+07	1.29822e+07	1.60788e+07	8.98332e+06	1.07519e+07	1.09596e+07	1.29317e+07	1.42089e+07	1.1601e+07	1.47927e+07	8.78929e+06	2.21611e+07	1.05193e+07
M235T273		235.356	4.55824	2.53623e+07	1.88555e+07	4.3247e+07	4.79308e+07	3.9229e+07	3.65311e+07	6.33144e+07	4.32978e+07	6.72238e+07	2.31969e+07	2.34083e+07	5.9336e+07	1.53834e+07	3.36653e+07	5.88549e+07	4.37317e+07	4.15724e+07	5.09999e+07	5.89646e+07	4.14512e+07	5.61903e+07	3.37872e+07	4.11722e+07	4.03338e+07	4.67771e+07	4.93189e+07	4.02486e+07	5.22247e+07	1.3558e+07	2.1108e+07	1.55226e+07
M253T276		253.339	4.59281	3.0814e+07	2.45045e+07	2.13576e+07	4.27979e+07	2.4409e+07	3.63948e+07	5.81163e+07	4.81852e+07	4.4249e+07	2.73676e+07	3.62354e+07	4.00644e+07	2.64563e+07	2.66847e+07	3.69947e+07	2.72275e+07	2.65116e+07	3.7229e+07	4.16272e+07	3.41493e+07	3.99726e+07	1.74916e+07	2.2341e+07	1.9109e+07	2.53931e+07	3.02525e+07	2.33494e+07	2.6345e+07	1.13161e+07	2.01056e+07	1.45284e+07
M258T277		258.379	4.61575	1.01394e+07	1.81551e+07	3.18038e+07	7.86719e+07	4.66763e+07	2.5939e+07	6.51126e+06	1.31993e+07	1.40377e+07	1.93371e+07	2.07236e+07	8.56018e+06	1.46931e+07	1.604e+07	2.05427e+07	1.9072e+07	1.60946e+07	2.1142e+07	2.21312e+07	8.60726e+06	2.01991e+07	2.86751e+07	4.60914e+07	5.04283e+07	4.67267e+07	2.45624e+07	3.852e+07	2.03187e+07	7.76238e+07	3.01413e+07	4.85737e+07
M451T289		450.554	4.82127	8.30032e+06	9.92456e+06	2.06876e+07	1.99746e+07	1.51239e+07	1.52929e+07	1.76682e+07	2.12998e+07	2.22473e+07	2.31737e+07	1.393e+07	4.01272e+07	1.2499e+07	1.68149e+07	1.33562e+07	1.2683e+07	1.09126e+07	1.05154e+07	8.80489e+06	9.21865e+06	1.32182e+07	2.00064e+07	1.77707e+07	2.38973e+07	1.29346e+07	2.83519e+07	1.60946e+07	2.33437e+07	1.65814e+07	2.40698e+07	2.15281e+07
M472T289		472.342	4.8222	2.97672e+06	3.50009e+06	5.94134e+06	5.72593e+06	7.13764e+06	5.89012e+06	6.45884e+06	6.4379e+06	6.48282e+06	7.18888e+06	4.55166e+06	9.68206e+06	4.26426e+06	5.11688e+06	6.16641e+06	4.44249e+06	3.73557e+06	5.46834e+06	2.99433e+06	4.04392e+06	4.39398e+06	6.6612e+06	6.53975e+06	6.80431e+06	5.31992e+06	8.91138e+06	5.44921e+06	7.12317e+06	4.57547e+06	1.08636e+07	5.87897e+06
M472T290		471.552	4.82965	7.59123e+06	9.23912e+06	1.46257e+07	1.92049e+07	1.92829e+07	1.53093e+07	1.71681e+07	2.10754e+07	1.72155e+07	1.98351e+07	1.17942e+07	2.64155e+07	1.32563e+07	1.50146e+07	1.36554e+07	1.23347e+07	1.1666e+07	1.76218e+07	8.53048e+06	1.16377e+07	1.2568e+07	1.73189e+07	1.58492e+07	1.64353e+07	1.32972e+07	2.30427e+07	1.48716e+07	2.06411e+07	1.47934e+07	2.49662e+07	1.78634e+07
M325T294		325.363	4.89701	1.04614e+07	1.34158e+07	1.6251e+07	1.48803e+07	1.17589e+07	1.1547e+07	1.65741e+07	1.7275e+07	1.09302e+07	1.06443e+07	8.54586e+06	2.29579e+07	1.05423e+07	1.6531e+07	1.06426e+07	1.02496e+07	1.17037e+07	8.33024e+06	1.02138e+07	1.22984e+07	1.14729e+07	1.56983e+07	1.51299e+07	1.18536e+07	7.22988e+06	1.29118e+07	1.87617e+07	2.10175e+07	1.50524e+07	2.32402e+07	1.48673e+07
M494T294		493.529	4.90109	6.51702e+06	7.39552e+06	8.68669e+06	1.49651e+07	1.28344e+07	1.34035e+07	1.28359e+07	1.48883e+07	1.02864e+07	1.01838e+07	7.69798e+06	1.68509e+07	9.47243e+06	1.58209e+07	1.20445e+07	1.12309e+07	1.1767e+07	9.28884e+06	9.52877e+06	1.22349e+07	1.23769e+07	1.15131e+07	1.14466e+07	8.92943e+06	6.25003e+06	7.57204e+06	7.9117e+06	1.05416e+07	1.02836e+07	1.22059e+07	1.06916e+07
M323T302		323.463	5.03943	1.19322e+08	9.40653e+07	7.06744e+07	9.79418e+06	8.70358e+06	1.04572e+07	1.68209e+07	2.16358e+07	1.30357e+07	9.00229e+06	2.78002e+07	9.48934e+06	6.60436e+07	3.60461e+07	7.09579e+06	3.11549e+07	1.04993e+07	1.39495e+07	1.84284e+07	3.54705e+07	8.70221e+06	1.13989e+07	1.14891e+07	2.88889e+07	2.07225e+07	2.06924e+07	2.06397e+07	1.49055e+07	5.75848e+06	9.03799e+06	7.10867e+06
M349T305		349.419	5.07692	6.98012e+06	7.02955e+06	7.4634e+06	9.11007e+06	8.3259e+06	7.99756e+06	8.41305e+06	8.31536e+06	9.35069e+06	8.46794e+06	9.57122e+06	8.13675e+06	9.85873e+06	7.68974e+06	9.66438e+06	7.18257e+06	9.01224e+06	7.87629e+06	9.11529e+06	6.63431e+06	1.00957e+07	6.00726e+06	7.82548e+06	7.32444e+06	7.39736e+06	5.7576e+06	6.76217e+06	7.20835e+06	5.6521e+06	5.14116e+06	5.50505e+06
M344T305		344.455	5.08438	1.46928e+07	1.79744e+07	1.5319e+07	1.90095e+07	1.41547e+07	1.45982e+07	1.63824e+07	1.70704e+07	1.82714e+07	1.97895e+07	2.22702e+07	1.53425e+07	2.16429e+07	1.48612e+07	1.98886e+07	1.31126e+07	1.53892e+07	1.25947e+07	1.55096e+07	1.27748e+07	2.1505e+07	1.25093e+07	1.53941e+07	1.37972e+07	1.58651e+07	1.14714e+07	1.07651e+07	9.77098e+06	1.33336e+07	9.41816e+06	1.07912e+07
M327T305		327.459	5.08912	1.75574e+07	1.47798e+07	1.54984e+07	1.70278e+07	1.89439e+07	1.83344e+07	1.74586e+07	1.64793e+07	1.78221e+07	1.43059e+07	1.63573e+07	1.7725e+07	1.78744e+07	1.82523e+07	2.04219e+07	1.81627e+07	2.00523e+07	1.76659e+07	1.74048e+07	1.80319e+07	1.66384e+07	1.7413e+07	1.61195e+07	1.46138e+07	1.76258e+07	1.68394e+07	1.88754e+07	1.83612e+07	1.63507e+07	1.70245e+07	1.65337e+07
M165T306		165.165	5.09364	1.60097e+07	1.97526e+07	1.5107e+07	1.90034e+07	1.43158e+07	1.19395e+07	1.50363e+07	1.68631e+07	1.70914e+07	2.07817e+07	2.13403e+07	1.51198e+07	2.18561e+07	1.31246e+07	2.07133e+07	1.16586e+07	1.60637e+07	1.16715e+07	1.53257e+07	1.1689e+07	2.38971e+07	1.17279e+07	1.79095e+07	1.42809e+07	1.58379e+07	1.42392e+07	1.1863e+07	1.17652e+07	1.30171e+07	7.15753e+06	1.02444e+07
M365T306		365.452	5.09371	1.29338e+07	1.23801e+07	1.23645e+07	1.5698e+07	1.31368e+07	1.41743e+07	1.48047e+07	1.40632e+07	1.56251e+07	1.2767e+07	1.61099e+07	1.20672e+07	1.59095e+07	1.26391e+07	1.5233e+07	1.21503e+07	1.40191e+07	1.30691e+07	1.42089e+07	1.24449e+07	1.51374e+07	1.4121e+07	1.62758e+07	1.45422e+07	1.76633e+07	1.55335e+07	1.4294e+07	1.36785e+07	1.53848e+07	1.12567e+07	1.33498e+07
M408T307		408.417	5.1215	4.84702e+07	5.96904e+07	1.87772e+07	1.20195e+07	7.84647e+06	4.86643e+06	3.61591e+06	1.48871e+07	1.20161e+07	8.45747e+07	1.7162e+07	1.126e+07	1.31846e+07	3.39469e+06	4.11039e+06	2.08493e+06	5.52032e+06	7.74825e+06	2.9461e+06	2.31997e+06	2.37241e+07	1.14215e+07	8.44627e+06	5.00126e+06	3.7853e+06	6.76542e+06	5.14866e+06	8.61271e+06	6.50002e+06	8.51605e+06	6.07063e+06
M407T308		407.449	5.12518	1.5093e+08	1.8332e+08	4.93914e+07	3.35401e+07	1.94481e+07	1.28794e+07	8.31213e+06	4.14795e+07	2.82532e+07	2.80691e+08	4.93553e+07	2.60308e+07	3.69829e+07	9.00633e+06	9.52517e+06	5.19153e+06	1.37078e+07	1.85799e+07	7.31545e+06	5.07464e+06	6.78134e+07	3.23256e+07	2.10715e+07	1.4226e+07	9.13262e+06	1.70276e+07	1.33964e+07	2.42259e+07	1.55425e+07	2.07262e+07	1.60477e+07
M479T312		479.464	5.20161	9.17232e+06	9.34541e+06	4.84907e+06	1.22401e+07	1.17795e+07	1.88756e+07	6.62271e+06	6.70048e+06	1.13335e+07	4.64979e+06	5.07997e+06	6.05396e+06	7.32005e+06	1.2035e+07	8.51639e+06	9.4307e+06	9.23461e+06	1.25962e+07	1.44535e+07	8.50723e+06	9.35501e+06	1.21945e+07	1.2283e+07	1.0121e+07	8.01554e+06	1.24276e+07	7.89173e+06	9.28533e+06	2.03386e+07	1.0702e+07	1.77221e+07
M302T312		302.339	5.20204	2.49164e+06	3.12101e+06	5.42126e+06	6.30087e+06	9.45447e+06	3.90811e+06	5.80516e+06	6.63588e+06	6.54743e+06	6.72329e+06	3.75347e+06	1.13567e+07	2.91543e+06	5.76144e+06	3.40764e+06	2.81655e+06	4.48567e+06	7.14712e+06	1.81324e+06	2.66698e+06	2.93601e+06	6.46949e+06	6.74448e+06	6.39067e+06	2.94533e+06	1.068e+07	4.17039e+06	6.6833e+06	6.97386e+06	1.90438e+07	1.10486e+07
M355T322		355.381	5.361	1.4379e+07	2.11133e+07	2.09004e+07	1.23586e+07	1.21274e+07	1.06255e+07	9.61691e+06	1.16798e+07	1.53761e+07	1.10075e+07	1.29192e+07	1.98209e+07	1.02243e+07	9.65342e+06	1.06492e+07	1.25775e+07	1.42604e+07	9.37506e+06	1.66294e+07	1.47796e+07	1.5059e+07	3.41492e+07	2.28031e+07	2.59933e+07	1.60647e+07	1.89473e+07	2.30025e+07	3.29205e+07	2.87204e+07	2.36637e+07	2.35342e+07
M279T325		279.381	5.41984	9.17478e+07	1.2042e+08	7.75888e+07	2.04494e+07	1.79624e+07	3.74345e+07	9.50562e+06	1.64726e+07	2.98808e+07	2.18827e+07	8.55463e+06	1.40862e+07	2.63316e+07	3.68392e+07	2.36299e+07	2.20985e+07	4.05558e+07	2.19936e+07	1.79169e+07	1.77899e+07	1.51305e+07	7.05877e+07	1.88666e+07	1.87407e+07	2.37752e+07	1.80325e+07	1.39335e+07	1.84834e+07	2.93442e+07	1.64025e+07	2.75667e+07
M445T329		444.548	5.4887	4.6335e+06	3.89668e+06	7.21858e+06	6.65051e+06	6.93865e+06	6.62533e+06	6.69971e+06	7.9066e+06	1.06469e+07	1.07056e+07	9.35614e+06	1.45838e+07	7.2086e+06	4.98536e+06	6.19615e+06	5.36335e+06	5.55359e+06	4.94656e+06	3.89458e+06	6.14866e+06	4.89194e+06	2.35624e+06	4.97212e+06	5.78916e+06	4.79704e+06	5.3379e+06	4.30763e+06	4.7924e+06	3.74392e+06	4.86856e+06	2.75878e+06
M271T337		271.336	5.62211	1.53227e+07	2.54069e+07	9.85971e+06	1.90935e+07	1.50531e+07	1.14266e+07	2.07571e+07	2.08049e+07	1.33495e+07	2.0029e+07	1.69739e+07	2.27301e+07	1.1855e+07	9.79167e+06	9.51074e+06	5.96332e+06	8.93455e+06	1.40165e+07	1.4811e+07	1.30249e+07	1.03643e+07	2.0249e+07	1.08591e+07	1.02197e+07	1.20533e+07	1.6121e+07	2.22541e+07	1.24509e+07	2.29574e+07	9.77301e+06	2.5626e+07
M441T342		441.464	5.69604	1.04938e+07	1.07116e+07	1.21289e+07	1.69707e+07	1.34825e+07	1.72699e+07	1.30761e+07	1.96616e+07	2.19021e+07	2.44399e+07	1.71705e+07	2.96894e+07	1.3768e+07	1.84477e+07	1.41356e+07	1.17999e+07	1.16688e+07	1.60244e+07	1.41625e+07	1.34565e+07	1.13664e+07	1.6447e+07	1.19491e+07	1.59521e+07	1.42609e+07	1.76317e+07	3.49458e+07	2.01052e+07	1.35507e+07	1.5279e+07	1.32566e+07
M410T342		410.459	5.69816	1.10404e+07	1.13122e+07	1.09864e+07	1.00167e+07	9.89163e+06	9.83024e+06	9.60191e+06	1.01336e+07	9.83351e+06	1.01262e+07	9.65108e+06	1.0756e+07	9.05671e+06	1.01043e+07	1.04424e+07	8.63346e+06	1.07629e+07	9.6694e+06	1.01685e+07	9.60298e+06	1.04125e+07	1.3913e+07	1.10249e+07	1.2739e+07	1.20154e+07	1.20688e+07	1.13002e+07	1.09813e+07	1.18612e+07	1.11079e+07	1.04838e+07
M389T342		388.548	5.69831	4.05888e+07	3.88755e+07	3.62996e+07	4.06172e+07	4.04638e+07	4.22626e+07	4.00249e+07	4.08961e+07	4.32303e+07	3.73857e+07	3.90544e+07	3.88719e+07	4.02073e+07	4.22968e+07	4.04966e+07	3.94471e+07	3.95163e+07	4.20359e+07	4.26487e+07	4.25954e+07	3.81033e+07	3.97594e+07	3.1508e+07	3.24145e+07	3.14403e+07	3.6592e+07	3.45453e+07	3.37384e+07	3.00834e+07	2.88835e+07	2.98488e+07
M371T342		371.479	5.69981	5.04122e+07	4.83282e+07	4.62424e+07	4.99926e+07	5.06076e+07	5.18636e+07	5.17878e+07	4.91706e+07	5.18249e+07	4.75676e+07	4.79513e+07	4.7483e+07	5.25793e+07	5.26541e+07	5.1028e+07	5.148e+07	5.21021e+07	5.1971e+07	5.25698e+07	5.39888e+07	4.98187e+07	5.17689e+07	4.44684e+07	4.22604e+07	4.25278e+07	4.26237e+07	4.04759e+07	4.19511e+07	4.0495e+07	4.06897e+07	4.16397e+07
M409T342		409.477	5.7044	3.23412e+07	3.46442e+07	3.41387e+07	3.30493e+07	3.31196e+07	3.22608e+07	3.3446e+07	3.19958e+07	3.22988e+07	3.14884e+07	3.19725e+07	3.39169e+07	3.09756e+07	3.3134e+07	3.16406e+07	3.039e+07	3.33679e+07	3.20948e+07	3.17859e+07	3.24883e+07	3.22178e+07	4.40004e+07	3.59773e+07	3.74114e+07	3.67367e+07	3.88385e+07	3.61364e+07	3.56701e+07	3.69553e+07	3.66959e+07	3.89524e+07
M425T343		425.433	5.71186	9.88611e+06	1.1919e+07	1.22174e+07	1.59056e+07	1.51343e+07	1.60656e+07	1.1361e+07	1.58523e+07	1.74638e+07	1.66611e+07	1.33688e+07	2.93383e+07	1.05898e+07	1.51217e+07	1.2641e+07	1.18063e+07	1.22903e+07	1.61499e+07	1.38798e+07	1.32898e+07	1.2155e+07	1.78126e+07	1.40946e+07	1.59176e+07	1.57531e+07	1.82594e+07	2.47177e+07	1.64704e+07	1.58014e+07	1.3878e+07	1.45578e+07
M403T345		402.543	5.7496	9.72143e+06	8.23492e+06	8.56989e+06	9.0396e+06	9.10877e+06	1.06781e+07	1.03096e+07	8.99341e+06	1.07239e+07	9.16444e+06	8.85365e+06	9.71403e+06	1.08591e+07	1.03118e+07	1.00327e+07	9.64455e+06	1.02702e+07	9.51002e+06	1.00642e+07	9.49649e+06	9.78741e+06	8.80033e+06	1.14453e+07	1.19109e+07	8.03562e+06	6.98375e+06	6.95011e+06	7.90454e+06	7.74594e+06	6.62959e+06	7.04698e+06
M385T346		385.479	5.76863	9.37091e+06	8.14638e+06	8.13489e+06	8.44722e+06	9.51173e+06	1.01596e+07	9.3476e+06	9.07769e+06	1.20245e+07	9.66816e+06	7.97731e+06	1.17207e+07	1.04797e+07	1.11072e+07	1.01689e+07	9.84148e+06	1.05328e+07	1.11557e+07	1.06229e+07	1.1624e+07	9.75841e+06	9.59913e+06	8.10723e+06	8.20277e+06	8.51334e+06	1.03517e+07	9.90365e+06	8.85064e+06	7.4428e+06	5.80492e+06	6.71607e+06
M205T348		205.268	5.79269	5.10879e+07	5.93e+07	1.28435e+08	2.29792e+07	3.28799e+07	9.1904e+06	7.90618e+07	2.95006e+07	4.69429e+07	3.58938e+07	7.82087e+07	3.36758e+07	2.01674e+07	1.67636e+07	2.69612e+07	5.59584e+07	1.63424e+07	1.76631e+07	2.07134e+07	1.75375e+07	1.80303e+07	4.24937e+07	1.3402e+07	2.74441e+07	1.44103e+07	1.98381e+07	3.60555e+07	6.95563e+07	1.46553e+07	9.56658e+06	1.34336e+07
M420T348		420.468	5.7986	2.29213e+07	2.24906e+07	3.45727e+07	2.42852e+07	1.95527e+07	2.14052e+07	2.29641e+07	4.14275e+07	3.26578e+07	6.88994e+07	4.84515e+07	7.35488e+07	4.30276e+07	2.4699e+07	1.98672e+07	1.31341e+07	1.20646e+07	1.81875e+07	1.54387e+07	1.64609e+07	2.17343e+07	2.44023e+07	1.4964e+07	2.29786e+07	1.468e+07	3.03549e+07	4.70335e+07	3.46875e+07	1.62225e+07	5.29364e+07	2.52073e+07
M411T348		411.441	5.80606	1.33117e+07	1.293e+07	1.48238e+07	2.49547e+07	2.76878e+07	3.10329e+07	2.02646e+07	2.64233e+07	7.21124e+06	1.72223e+07	1.91719e+07	2.42007e+07	1.71417e+07	1.77915e+07	2.10518e+07	1.29195e+07	2.62878e+07	2.31e+07	2.04835e+07	1.97023e+07	2.5928e+07	2.26226e+07	2.33995e+07	1.76752e+07	2.42304e+07	3.29832e+07	2.3403e+07	2.16513e+07	2.7122e+07	3.09439e+07	3.1895e+07
M412T348		412.349	5.80791	3.60087e+06	4.22617e+06	4.33476e+06	8.42091e+06	9.21496e+06	1.00676e+07	6.11117e+06	8.89831e+06	2.23031e+06	6.66768e+06	6.3194e+06	8.39349e+06	5.99297e+06	6.58819e+06	6.98066e+06	4.10346e+06	8.24171e+06	7.56824e+06	6.34125e+06	7.03894e+06	8.43391e+06	7.10624e+06	7.02205e+06	6.1471e+06	7.87359e+06	1.04302e+07	7.28845e+06	7.17157e+06	9.70342e+06	9.54945e+06	1.02263e+07
M162T349		162.169	5.81518	3.7904e+07	4.06325e+07	9.13771e+07	1.53796e+07	2.12683e+07	3.68081e+06	5.59243e+07	2.02992e+07	3.60926e+07	2.51591e+07	5.74714e+07	1.93818e+07	1.45421e+07	7.72135e+06	1.76122e+07	4.41549e+07	1.08904e+07	1.20622e+07	1.53081e+07	1.15356e+07	1.14824e+07	2.97768e+07	7.88494e+06	1.91938e+07	9.35155e+06	1.04594e+07	1.78946e+07	4.08751e+07	7.42784e+06	3.60817e+06	7.76406e+06
M227T349		227.363	5.81536	1.38111e+08	1.67391e+08	3.29626e+07	9.52491e+07	3.86077e+07	3.27923e+07	3.18986e+07	5.13084e+07	2.34461e+07	2.42549e+08	4.97162e+07	3.29947e+07	5.00734e+07	1.96921e+07	2.11504e+07	1.2671e+07	2.69358e+07	3.26618e+07	3.00501e+07	1.82458e+07	8.56754e+07	5.74173e+07	2.96995e+07	2.0341e+07	3.26149e+07	4.41022e+07	4.19493e+07	3.07739e+07	6.95321e+07	3.96509e+07	5.54571e+07
M228T349		228.341	5.82296	3.30815e+07	3.84787e+07	8.8724e+06	2.27351e+07	9.61636e+06	8.2398e+06	8.17846e+06	1.26182e+07	6.22333e+06	5.3301e+07	1.29303e+07	8.62195e+06	1.28222e+07	4.22012e+06	5.44897e+06	2.83414e+06	6.61787e+06	7.69042e+06	7.5254e+06	4.47262e+06	2.06261e+07	1.37298e+07	6.69036e+06	4.74504e+06	7.58246e+06	1.01726e+07	1.05777e+07	6.88472e+06	1.69494e+07	1.07836e+07	1.35293e+07
M428T349		428.442	5.82306	4.72394e+06	4.80043e+06	6.4608e+06	1.12112e+07	1.22633e+07	1.50766e+07	9.63172e+06	1.1127e+07	1.54968e+06	8.03363e+06	8.23023e+06	9.89034e+06	6.96937e+06	9.22944e+06	9.19073e+06	5.52502e+06	1.20294e+07	1.01451e+07	8.42659e+06	1.00139e+07	1.09937e+07	1.41895e+07	1.3904e+07	1.04592e+07	1.62149e+07	1.94545e+07	1.23133e+07	1.32532e+07	1.69684e+07	1.82509e+07	1.90778e+07
M427T349		427.469	5.82473	1.4814e+07	1.37026e+07	1.79069e+07	3.08245e+07	3.60062e+07	4.16922e+07	2.66089e+07	3.44228e+07	5.63784e+06	2.21715e+07	2.46565e+07	2.90479e+07	2.35018e+07	2.61995e+07	2.83268e+07	1.63455e+07	3.61919e+07	3.0675e+07	2.56718e+07	2.75047e+07	3.38319e+07	4.34545e+07	4.57414e+07	2.97963e+07	5.00552e+07	6.03128e+07	4.32975e+07	4.00454e+07	5.25048e+07	5.27013e+07	5.89126e+07
M245T351		245.359	5.84383	4.49884e+07	5.33898e+07	9.03728e+06	2.73945e+07	7.9084e+06	8.66108e+06	6.68803e+06	1.3628e+07	9.57101e+06	7.77993e+07	1.59361e+07	9.52204e+06	1.70499e+07	4.50782e+06	4.71332e+06	2.88805e+06	5.41402e+06	7.93939e+06	6.61452e+06	3.78328e+06	2.64101e+07	1.16003e+07	5.87189e+06	3.66048e+06	5.2993e+06	5.05602e+06	6.90504e+06	4.85458e+06	1.52238e+07	4.92045e+06	8.76448e+06
M420T361		419.55	6.01546	4.67325e+07	4.31383e+07	4.15545e+07	3.01223e+07	1.89664e+07	2.8568e+07	4.16757e+07	1.00502e+08	4.39513e+07	1.42229e+08	1.13564e+08	6.48932e+07	1.16496e+08	3.89608e+07	3.49202e+07	3.55444e+06	2.02551e+07	1.85418e+07	1.53477e+07	2.21392e+07	4.1184e+07	4.15645e+07	1.89511e+07	2.98346e+07	9.99583e+06	3.93141e+07	2.08015e+07	3.71664e+07	2.03386e+07	1.46367e+08	5.05392e+07
M174T363		174.184	6.04571	1.90605e+08	1.71293e+08	3.55918e+08	1.06862e+08	9.77272e+07	1.89224e+07	2.38699e+08	1.20368e+08	2.39629e+08	2.40499e+08	3.32621e+08	1.21898e+08	8.82141e+07	1.20394e+08	3.45387e+08	3.30954e+08	1.84249e+08	1.53743e+08	2.48751e+08	1.78568e+08	1.19253e+08	1.18601e+08	1.1037e+08	1.33608e+08	8.43268e+07	1.13266e+08	1.74765e+08	2.77348e+08	4.40663e+07	2.50438e+07	4.09205e+07
M219T363		219.328	6.04574	1.30345e+08	1.14044e+08	2.50831e+08	1.9902e+08	1.29311e+08	2.34174e+07	3.08268e+08	1.66089e+08	1.51623e+08	1.19973e+08	1.3395e+08	1.96248e+08	3.08097e+07	4.72998e+07	1.3122e+08	6.23494e+07	1.07323e+08	7.26969e+07	1.14961e+08	3.87953e+07	1.78279e+08	1.29302e+08	4.83589e+07	2.23402e+08	8.4046e+07	7.86543e+07	2.1311e+08	1.39763e+08	7.67916e+07	4.53255e+07	6.85156e+07
M220T363		220.231	6.05021	3.10174e+07	2.61041e+07	5.30268e+07	4.15867e+07	2.83625e+07	5.37828e+06	6.22676e+07	3.72908e+07	3.44222e+07	2.71117e+07	2.78824e+07	4.14148e+07	7.75748e+06	1.20091e+07	2.88093e+07	1.44394e+07	2.52651e+07	1.83143e+07	2.62759e+07	8.54788e+06	3.80135e+07	2.76347e+07	1.13057e+07	4.75471e+07	1.93412e+07	1.85651e+07	4.3501e+07	2.95024e+07	1.81653e+07	1.06092e+07	1.67748e+07
M175T363		175.168	6.05716	4.00491e+07	3.69725e+07	6.66185e+07	2.56027e+07	2.22609e+07	8.08401e+06	5.15779e+07	2.8038e+07	4.82539e+07	4.65795e+07	6.62779e+07	2.98555e+07	2.1819e+07	2.59428e+07	6.2992e+07	6.09716e+07	3.83406e+07	3.18165e+07	4.69889e+07	3.64027e+07	2.75933e+07	2.32063e+07	2.56621e+07	3.0566e+07	1.95817e+07	2.60905e+07	3.65361e+07	5.32379e+07	1.33981e+07	1.0505e+07	1.38315e+07
M471T364		470.587	6.0743	2.42503e+06	3.39462e+06	4.93276e+06	1.30441e+07	1.97542e+07	4.11096e+06	1.22305e+07	1.54954e+07	8.82118e+06	1.34943e+07	4.00495e+06	2.35279e+07	6.49473e+06	4.21464e+06	2.67348e+06	3.97316e+06	4.39668e+06	2.62821e+07	5.66039e+06	1.39174e+07	3.35291e+06	5.16502e+06	7.68564e+06	3.81785e+06	3.29783e+06	1.00021e+07	1.03204e+07	1.52607e+07	1.6262e+07	2.96741e+07	2.48506e+07
M233T365		233.334	6.07632	9.36867e+07	9.02253e+07	1.06482e+08	2.58406e+07	2.92641e+07	1.08868e+07	3.8698e+07	4.04919e+07	1.7171e+08	2.0918e+08	2.21519e+08	2.85884e+07	6.82155e+07	1.05152e+08	3.1122e+08	2.89981e+08	1.48652e+08	1.2832e+08	2.06388e+08	1.76876e+08	4.41059e+07	2.24477e+07	1.01357e+08	3.08062e+07	5.72333e+07	9.24944e+07	8.87654e+07	1.88072e+08	9.94397e+06	5.39865e+06	1.15664e+07
M234T365		234.233	6.09039	2.38485e+07	2.19565e+07	2.68735e+07	6.8832e+06	8.24216e+06	3.15951e+06	1.03645e+07	1.12699e+07	3.88845e+07	4.71005e+07	4.95962e+07	7.32918e+06	1.71485e+07	2.61197e+07	6.76577e+07	6.48671e+07	3.40091e+07	3.02262e+07	4.6996e+07	4.02044e+07	1.18172e+07	5.9895e+06	2.42498e+07	7.49616e+06	1.38117e+07	2.16337e+07	2.12359e+07	4.40348e+07	2.96639e+06	2.81199e+06	4.23811e+06
M259T369	A7: 3-Hydroxymethyl-4-(3-methyl-3H-imidazol-4-yl)-1-phenylbutan-1-one	259.372	6.15447	4.49007e+06	4.8044e+06	1.33824e+09	3.48923e+07	1.20272e+08	4.3799e+06	4.16212e+06	6.52748e+06	1.14521e+07	9.48406e+06	7.5654e+06	1.42393e+07	1.23727e+07	2.19523e+07	5.41223e+07	2.85103e+08	9.45392e+07	4.77658e+06	3.54526e+06	4.31927e+06	4.33613e+06	1.08279e+08	9.44333e+08	2.30768e+08	2.74764e+08	7.55e+06	2.06955e+07	2.55374e+08	8.57546e+07	3.49712e+07	4.36995e+07
M434T371		434.473	6.18275	1.02804e+07	1.02852e+07	2.66171e+07	1.32701e+07	1.70949e+07	1.3387e+07	1.16381e+07	1.22513e+07	9.4763e+06	1.24055e+07	1.19926e+07	1.53972e+07	1.21867e+07	1.28527e+07	1.39782e+07	8.58252e+06	1.40556e+07	1.27164e+07	1.15527e+07	1.15208e+07	1.14331e+07	1.52941e+07	1.45659e+07	3.13792e+07	1.31288e+07	1.55237e+07	1.65954e+07	1.43191e+07	1.60539e+07	1.94701e+07	1.71951e+07
M433T374		432.575	6.2297	7.41304e+07	7.09544e+07	6.947e+07	7.3554e+07	7.93172e+07	7.69781e+07	7.54865e+07	7.14357e+07	7.57682e+07	6.97977e+07	6.59883e+07	7.36889e+07	7.08126e+07	7.55438e+07	7.63976e+07	7.2729e+07	7.64371e+07	7.36099e+07	7.15385e+07	7.42949e+07	7.25428e+07	7.02155e+07	5.2669e+07	8.01679e+07	5.44823e+07	5.6612e+07	5.44968e+07	5.59477e+07	5.6788e+07	6.73404e+07	5.79561e+07
M417T374		416.533	6.23219	1.94106e+07	1.81792e+07	1.44102e+07	1.83185e+07	1.91713e+07	1.95439e+07	2.01844e+07	1.91499e+07	1.79427e+07	1.82682e+07	1.7397e+07	2.01101e+07	1.78862e+07	2.2742e+07	1.91908e+07	1.8852e+07	2.05269e+07	1.99731e+07	1.98845e+07	2.0291e+07	2.19268e+07	1.7656e+07	1.75667e+07	1.66842e+07	1.41623e+07	1.7549e+07	1.46974e+07	1.78994e+07	1.47871e+07	1.46594e+07	1.50906e+07
M416T374		415.563	6.23239	5.1756e+07	5.03931e+07	4.26465e+07	5.1669e+07	5.59892e+07	5.35213e+07	5.23551e+07	4.98324e+07	5.26461e+07	4.94072e+07	4.68882e+07	5.30027e+07	5.39955e+07	5.58798e+07	5.49611e+07	5.43651e+07	5.71763e+07	5.48975e+07	5.4345e+07	5.51546e+07	5.22575e+07	4.98827e+07	3.94984e+07	4.08442e+07	3.97777e+07	4.41524e+07	4.08364e+07	4.58311e+07	4.25749e+07	3.95226e+07	4.05617e+07
M434T374		433.553	6.23244	2.30048e+07	2.36208e+07	7.80198e+07	2.43041e+07	2.84301e+07	2.42569e+07	2.33412e+07	2.24026e+07	2.40161e+07	2.41105e+07	2.15015e+07	2.38584e+07	2.33838e+07	2.70705e+07	2.99788e+07	2.36357e+07	2.80654e+07	2.31222e+07	2.33573e+07	2.39574e+07	2.28553e+07	2.39395e+07	2.23258e+07	9.08086e+07	1.83656e+07	1.84607e+07	1.7787e+07	2.28196e+07	1.87305e+07	4.91019e+07	2.55421e+07
M455T374		454.551	6.23643	1.25497e+07	1.38086e+07	1.49027e+07	1.61329e+07	1.43056e+07	1.48092e+07	1.47259e+07	1.47428e+07	1.26649e+07	1.34464e+07	1.47598e+07	1.34326e+07	1.31223e+07	1.32653e+07	1.13449e+07	1.257e+07	1.26985e+07	1.29206e+07	1.17096e+07	1.22663e+07	1.33787e+07	1.40978e+07	1.43796e+07	1.37627e+07	1.16896e+07	1.41102e+07	1.36018e+07	1.4699e+07	1.25338e+07	1.51441e+07	1.32535e+07
M454T374		453.564	6.23661	3.85865e+07	3.98407e+07	4.4884e+07	4.4959e+07	4.27863e+07	4.00751e+07	4.32279e+07	4.25734e+07	3.61788e+07	3.97612e+07	4.2338e+07	3.9113e+07	3.87612e+07	3.38827e+07	3.51001e+07	3.30909e+07	3.60451e+07	3.4312e+07	3.55262e+07	3.40986e+07	3.55986e+07	4.37412e+07	4.10169e+07	4.12405e+07	3.64173e+07	4.05257e+07	3.84501e+07	3.99904e+07	4.07546e+07	4.37724e+07	3.95248e+07
M438T375		437.538	6.24282	1.70144e+07	1.67551e+07	2.02411e+07	1.77511e+07	1.74799e+07	1.64843e+07	1.83855e+07	1.78392e+07	1.75429e+07	2.01499e+07	2.02271e+07	1.92801e+07	1.65929e+07	1.53e+07	1.54871e+07	1.50694e+07	1.65714e+07	1.67325e+07	1.7588e+07	1.64113e+07	1.6928e+07	1.30973e+07	1.26396e+07	1.20592e+07	1.14113e+07	1.15814e+07	1.12462e+07	1.28833e+07	1.2463e+07	1.40322e+07	1.24955e+07
M222T376		222.336	6.26523	2.52066e+06	3.24622e+06	2.6394e+06	1.27382e+07	9.93661e+06	6.57108e+06	5.54259e+06	6.0174e+06	5.23238e+06	5.78466e+06	5.45163e+06	4.69332e+06	7.3546e+06	1.10267e+07	5.30149e+06	3.91954e+06	7.90455e+06	5.22159e+06	5.38069e+06	3.93468e+06	5.71213e+06	7.09218e+06	5.64813e+06	7.65178e+06	5.9266e+06	1.08517e+07	9.67531e+06	1.52645e+07	2.96931e+07	3.36288e+07	2.67811e+07
M447T377		446.583	6.28336	1.07238e+07	9.499e+06	7.28498e+06	1.0284e+07	1.1052e+07	1.0315e+07	1.02948e+07	1.00952e+07	1.04181e+07	9.49272e+06	9.12448e+06	9.90778e+06	1.03339e+07	1.05829e+07	1.03724e+07	9.56307e+06	1.13524e+07	1.03816e+07	9.36315e+06	1.14314e+07	1.00545e+07	1.19787e+07	8.10859e+06	8.41084e+06	8.28688e+06	8.41695e+06	7.78412e+06	9.31111e+06	8.49717e+06	8.3776e+06	1.03136e+07
M311T381		311.358	6.34384	1.85853e+07	1.678e+07	1.27169e+07	1.41771e+07	1.14185e+07	1.30018e+07	9.80922e+06	1.3072e+07	1.3643e+07	1.42392e+07	1.39123e+07	1.70243e+07	1.35179e+07	1.28023e+07	6.1763e+06	1.31968e+07	1.01115e+07	1.37605e+07	1.4543e+07	6.33605e+06	1.13983e+07	2.51714e+07	2.03115e+07	6.43946e+06	2.9201e+07	1.69696e+07	2.30153e+07	1.86819e+07	1.88111e+07	2.21073e+07	1.94474e+07
M329T381		329.342	6.35623	1.18308e+07	1.12938e+07	5.5413e+06	5.42541e+06	5.02396e+06	6.11435e+06	5.5944e+06	6.11109e+06	5.58204e+06	6.97924e+06	6.95149e+06	6.995e+06	5.82513e+06	4.98247e+06	3.59522e+06	4.81616e+06	4.95989e+06	5.45574e+06	5.40192e+06	3.63208e+06	6.78071e+06	1.15283e+07	8.97958e+06	3.96507e+06	1.30768e+07	7.54902e+06	1.15792e+07	9.15897e+06	9.24737e+06	1.11212e+07	1.00932e+07
M455T385		455.462	6.41704	4.47002e+07	4.74968e+07	3.32846e+07	2.63425e+07	2.44705e+07	2.38632e+07	3.29676e+07	4.29721e+07	2.95869e+07	4.5954e+07	5.30743e+07	2.78442e+07	4.74995e+07	3.16334e+07	2.67426e+07	1.10288e+07	2.37662e+07	2.60233e+07	1.48699e+07	2.77395e+07	3.06299e+07	2.31822e+07	1.91587e+07	1.78038e+07	1.29922e+07	3.22916e+07	2.49604e+07	1.73521e+07	2.09287e+07	3.74286e+07	2.88715e+07
M325T386		325.434	6.43515	3.6702e+07	3.1555e+07	3.12586e+07	1.19979e+07	5.54759e+06	6.30942e+06	1.23264e+07	2.09026e+07	1.11137e+07	1.44371e+07	4.66592e+07	1.02129e+07	8.54708e+07	2.69179e+07	1.72795e+07	4.48331e+07	9.59436e+06	1.79266e+07	1.85572e+07	3.18147e+07	5.96237e+06	7.41103e+06	8.20293e+06	2.5383e+07	1.37394e+07	3.20801e+07	2.32668e+07	1.99494e+07	1.08242e+07	2.0639e+07	8.79321e+06
M417T387		417.459	6.44792	2.33546e+08	2.9535e+08	2.78424e+08	8.3533e+07	8.78124e+07	6.95804e+07	1.00732e+08	2.04648e+08	9.70599e+07	2.87675e+08	2.54729e+08	1.38629e+08	2.13207e+08	1.09932e+08	6.48583e+07	1.54558e+07	5.49664e+07	8.13023e+07	3.94979e+07	8.67468e+07	9.72991e+07	1.01838e+08	6.86065e+07	9.29589e+07	3.04484e+07	1.40339e+08	8.22003e+07	5.44981e+07	9.66965e+07	3.81236e+08	1.90643e+08
M418T387		418.435	6.44857	7.40828e+07	9.22358e+07	9.21431e+07	2.92437e+07	3.07835e+07	2.42549e+07	3.76379e+07	6.61207e+07	2.97196e+07	9.35862e+07	8.07274e+07	4.64937e+07	7.00346e+07	3.74093e+07	2.46345e+07	4.44223e+06	2.10143e+07	2.72506e+07	1.31881e+07	3.11251e+07	3.24191e+07	3.28409e+07	2.41882e+07	3.20516e+07	9.77348e+06	4.78205e+07	2.88898e+07	2.14519e+07	3.22836e+07	1.14023e+08	5.85913e+07
M255T396	A8: 3- Benzylidene-4-(3H-imidazol-4-ylmethyl)-dihydro-furan-2-one	255.361	6.59813	2.24054e+09	2.10319e+09	5.52126e+08	1.53056e+09	5.4473e+08	9.11631e+08	1.30483e+09	1.44473e+09	5.26417e+08	1.85389e+09	3.09202e+09	5.44119e+08	2.00988e+09	4.72904e+08	4.40146e+08	7.82611e+07	3.02776e+08	5.99256e+08	5.67821e+08	4.79257e+08	1.51663e+09	5.85801e+08	3.02606e+08	1.75421e+08	3.04225e+08	2.38601e+08	6.95497e+08	1.99824e+08	1.69862e+09	2.59618e+08	1.4478e+09
M499T401		499.363	6.68348	8.16937e+06	8.95584e+06	1.02354e+07	6.63446e+06	5.73738e+06	5.89448e+06	7.45766e+06	6.49322e+06	6.51254e+06	8.23242e+06	8.10325e+06	8.42768e+06	7.25675e+06	5.39236e+06	6.06821e+06	5.49361e+06	6.99209e+06	6.23918e+06	6.24313e+06	5.42254e+06	6.52657e+06	7.56758e+06	6.51968e+06	7.57776e+06	6.51891e+06	7.4634e+06	7.16903e+06	7.58456e+06	7.29157e+06	7.99817e+06	7.05344e+06
M482T401		481.58	6.68911	1.63877e+07	1.66923e+07	1.58415e+07	1.78869e+07	1.67008e+07	1.53655e+07	1.57452e+07	1.71963e+07	1.56891e+07	1.75526e+07	2.01384e+07	1.76845e+07	3.3255e+07	2.51216e+07	1.44908e+07	1.33798e+07	1.47649e+07	1.56398e+07	1.45874e+07	1.283e+07	1.61412e+07	2.08646e+07	1.83959e+07	1.84204e+07	1.11279e+07	1.29745e+07	1.22059e+07	1.3424e+07	1.48521e+07	1.28559e+07	1.57294e+07
M499T402		498.581	6.69302	1.39009e+07	1.47667e+07	1.30226e+07	1.4447e+07	1.41436e+07	1.31719e+07	1.36808e+07	1.40856e+07	1.21736e+07	1.38706e+07	1.60458e+07	1.28605e+07	1.43312e+07	1.18594e+07	1.07417e+07	1.05544e+07	1.17534e+07	1.19123e+07	1.76743e+07	1.41125e+07	1.28831e+07	1.35569e+07	1.28199e+07	1.38471e+07	1.1819e+07	1.31104e+07	1.2134e+07	1.30342e+07	1.43303e+07	1.46781e+07	1.48657e+07
M498T402		497.654	6.69913	4.04174e+07	3.93062e+07	3.56304e+07	3.55796e+07	3.15967e+07	3.29382e+07	3.52818e+07	3.71443e+07	3.39114e+07	3.89375e+07	4.48189e+07	3.24924e+07	4.04442e+07	3.05126e+07	3.02276e+07	2.5872e+07	3.01796e+07	3.05857e+07	3.12563e+07	3.18949e+07	3.5597e+07	3.75154e+07	3.59314e+07	3.67813e+07	3.20549e+07	3.4859e+07	3.38343e+07	3.34575e+07	4.18224e+07	3.61196e+07	3.99313e+07
M477T402		476.665	6.70075	6.32105e+07	6.2629e+07	6.60191e+07	6.64467e+07	7.42027e+07	7.13148e+07	6.89626e+07	6.46089e+07	7.31115e+07	6.30486e+07	5.61564e+07	7.26625e+07	6.22518e+07	7.53921e+07	7.72912e+07	7.75337e+07	7.678e+07	7.26626e+07	7.34186e+07	7.15632e+07	6.74049e+07	6.53835e+07	5.73021e+07	4.95391e+07	5.74113e+07	5.96991e+07	5.25645e+07	5.7064e+07	5.0273e+07	5.58214e+07	5.08694e+07
M478T402		477.586	6.70108	2.17205e+07	2.17192e+07	2.37508e+07	2.33328e+07	2.55964e+07	2.41505e+07	2.41918e+07	2.13098e+07	2.58895e+07	2.30652e+07	2.15139e+07	2.52815e+07	2.20064e+07	2.56424e+07	2.71553e+07	2.69788e+07	2.63696e+07	2.63602e+07	2.58101e+07	2.58007e+07	2.52393e+07	2.34371e+07	2.10246e+07	1.8599e+07	2.16305e+07	2.11262e+07	1.90427e+07	2.075e+07	1.84992e+07	2.07393e+07	1.85592e+07
M479T402		478.567	6.70204	7.61816e+06	8.32844e+06	8.51647e+06	9.08357e+06	8.67544e+06	8.65991e+06	7.11083e+06	9.08266e+06	9.77894e+06	8.34035e+06	6.93998e+06	1.05189e+07	7.29384e+06	8.54804e+06	8.7951e+06	8.81001e+06	8.84692e+06	8.54025e+06	9.03581e+06	9.60342e+06	8.17608e+06	8.21036e+06	1.00124e+07	7.67072e+06	8.61122e+06	8.57934e+06	6.88227e+06	8.3089e+06	6.88626e+06	7.54865e+06	8.4463e+06
M460T402		459.654	6.70405	2.57152e+07	2.52369e+07	2.82043e+07	2.80196e+07	3.13967e+07	2.89612e+07	2.79584e+07	2.70268e+07	3.16956e+07	2.61427e+07	2.39763e+07	3.07912e+07	2.79522e+07	3.14506e+07	3.18598e+07	3.40146e+07	3.37457e+07	3.17116e+07	3.14047e+07	3.19218e+07	2.93323e+07	2.94849e+07	2.71381e+07	2.26785e+07	2.67069e+07	2.57288e+07	2.45041e+07	2.5712e+07	2.31277e+07	2.62322e+07	2.36713e+07
M461T402		460.567	6.70581	9.81358e+06	9.79776e+06	1.05644e+07	9.87012e+06	1.16801e+07	1.09943e+07	1.01162e+07	1.04483e+07	1.13698e+07	1.06536e+07	8.8261e+06	1.16438e+07	9.88911e+06	1.16651e+07	1.31738e+07	1.32987e+07	1.29072e+07	1.22704e+07	1.15293e+07	1.25842e+07	1.06711e+07	1.07498e+07	1.12763e+07	8.70508e+06	1.06273e+07	1.09107e+07	9.62249e+06	1.05275e+07	8.63521e+06	1.04231e+07	9.43836e+06
M257T407	A9: 3-Benzyl-4-(3H-imidazol-4-ylmethyl)-dihydro-furan-2-one	257.335	6.78621	2.5322e+08	2.0268e+08	4.80347e+07	2.73954e+08	6.57411e+07	2.19607e+08	4.96059e+08	5.65925e+08	1.59151e+08	6.1701e+08	5.99301e+08	1.26571e+08	6.92637e+08	1.71593e+08	1.99034e+08	2.32384e+07	9.40239e+07	8.84261e+07	1.20401e+08	1.01598e+08	3.33954e+08	6.83014e+07	1.83847e+07	1.29385e+07	3.11096e+07	4.8368e+07	8.82134e+07	4.56056e+07	9.08102e+07	4.91727e+07	1.21746e+08
M491T407		490.667	6.79064	8.53887e+06	8.10039e+06	9.37705e+06	8.84127e+06	9.64133e+06	8.88984e+06	9.95821e+06	9.01686e+06	9.12543e+06	9.02413e+06	8.19327e+06	1.00377e+07	7.93525e+06	9.40495e+06	1.00616e+07	1.00588e+07	9.7854e+06	8.68441e+06	9.62174e+06	9.49467e+06	8.4613e+06	9.68357e+06	8.19119e+06	8.01897e+06	8.21907e+06	8.42994e+06	7.96313e+06	8.57599e+06	6.70359e+06	7.52841e+06	7.33326e+06
M257T409	A10: 3-Benzyl-4-(3H-imidazol-4-ylmethyl)-dihydro-furan-2-one	258.24	6.81078	5.69617e+07	4.75939e+07	1.22442e+07	6.47179e+07	1.85473e+07	5.37416e+07	1.13253e+08	1.27772e+08	3.71019e+07	1.36732e+08	1.3216e+08	3.41292e+07	1.50119e+08	4.14146e+07	4.7417e+07	6.75589e+06	2.60892e+07	2.23262e+07	3.00673e+07	2.59027e+07	7.70713e+07	1.10112e+07	4.57564e+06	3.61525e+06	6.43451e+06	9.97536e+06	2.25558e+07	9.45681e+06	1.8889e+07	1.3253e+07	2.26429e+07
M206T412		206.238	6.87398	1.64076e+07	1.97468e+07	2.49612e+07	3.8583e+07	1.80865e+07	2.58212e+07	1.31784e+07	1.57717e+07	3.51511e+07	5.39404e+07	2.51492e+07	7.61306e+07	2.57282e+07	3.50412e+07	1.11934e+07	1.31448e+07	3.71054e+07	1.32022e+07	1.47656e+07	3.1391e+07	1.57168e+07	2.16879e+07	2.69272e+07	4.68473e+07	2.55493e+07	1.97623e+07	1.56776e+07	3.12108e+07	1.62296e+07	1.24161e+07	1.83387e+07
M263T417		263.343	6.94749	2.61991e+07	3.94079e+07	2.23968e+07	3.25367e+07	3.42138e+07	6.30202e+07	1.53631e+07	1.94102e+07	3.11417e+07	1.62354e+07	1.54147e+07	2.4821e+07	1.30357e+07	3.11333e+07	1.87685e+07	1.61434e+07	2.28134e+07	3.49973e+07	3.08862e+07	1.9729e+07	2.18633e+07	3.91435e+07	4.4014e+07	5.01162e+07	2.04676e+07	5.47491e+07	2.97039e+07	3.38612e+07	9.74859e+07	8.84746e+07	9.42753e+07
M264T417		264.293	6.95736	8.11397e+06	1.08409e+07	6.69693e+06	8.24605e+06	9.46486e+06	1.55668e+07	4.42019e+06	6.5429e+06	8.3299e+06	5.4705e+06	5.21183e+06	8.69045e+06	6.0747e+06	8.66654e+06	5.52702e+06	5.54535e+06	6.87331e+06	9.58157e+06	9.22599e+06	6.10675e+06	6.56285e+06	1.38366e+07	1.36315e+07	1.35143e+07	7.42932e+06	1.34456e+07	8.06611e+06	9.14063e+06	2.32479e+07	2.2328e+07	2.37349e+07
M463T418		463.437	6.96243	2.26948e+07	2.67169e+07	1.30506e+07	2.20959e+07	2.51925e+07	4.06892e+07	1.10358e+07	1.4664e+07	2.48316e+07	1.1426e+07	1.43332e+07	1.64879e+07	1.21557e+07	2.72334e+07	1.9392e+07	1.66204e+07	2.0499e+07	2.97467e+07	2.61219e+07	1.97398e+07	1.69652e+07	2.81903e+07	2.86938e+07	2.90306e+07	1.8536e+07	3.5687e+07	2.29713e+07	2.36244e+07	5.08662e+07	4.53016e+07	5.05624e+07
M465T418		464.543	6.96304	8.43186e+06	1.00332e+07	5.32424e+06	8.15673e+06	9.56889e+06	1.43674e+07	4.24642e+06	6.01355e+06	9.1383e+06	5.64726e+06	5.7451e+06	8.16306e+06	4.90653e+06	9.81958e+06	7.36614e+06	6.95389e+06	8.78511e+06	9.24488e+06	9.75576e+06	6.69928e+06	7.53929e+06	1.55454e+07	1.8221e+07	1.84368e+07	1.4178e+07	1.56688e+07	1.03048e+07	1.07567e+07	1.61336e+07	1.55358e+07	1.76217e+07
M448T418		448.451	6.96419	5.40049e+06	6.68949e+06	5.9826e+06	7.04639e+06	7.88088e+06	1.11793e+07	3.55126e+06	4.53906e+06	8.05028e+06	4.11253e+06	4.31538e+06	5.96007e+06	4.13559e+06	7.31338e+06	5.55921e+06	5.06611e+06	5.96095e+06	8.33855e+06	8.77635e+06	6.74702e+06	5.18158e+06	7.43945e+06	8.88504e+06	7.03077e+06	5.32388e+06	8.67338e+06	5.27271e+06	6.74525e+06	1.22037e+07	9.62113e+06	1.08351e+07
M447T418		447.347	6.9695	1.44936e+07	1.83185e+07	1.07615e+07	1.98851e+07	2.10383e+07	2.90399e+07	8.45096e+06	1.22392e+07	2.24739e+07	9.31634e+06	1.12556e+07	1.54459e+07	8.46941e+06	1.8383e+07	1.34475e+07	1.33102e+07	1.4841e+07	2.14814e+07	2.28991e+07	1.41555e+07	1.31194e+07	1.63288e+07	1.93978e+07	1.74269e+07	1.13976e+07	1.98946e+07	1.36711e+07	1.77804e+07	3.23653e+07	2.30374e+07	2.90755e+07
M447T421		446.561	7.01154	5.87926e+06	7.7385e+06	6.28272e+06	2.0571e+07	1.03653e+07	1.17391e+07	5.39815e+06	9.25181e+06	2.21503e+07	8.4943e+06	9.89314e+06	9.17704e+06	4.93159e+06	5.3087e+06	6.14727e+06	7.06852e+06	6.85985e+06	1.051e+07	2.33278e+07	6.84285e+06	5.89979e+06	1.88349e+07	2.83211e+07	2.27619e+07	1.57825e+07	2.00338e+07	1.67764e+07	2.80836e+07	3.81473e+07	1.83867e+07	3.31168e+07
M267T425		267.338	7.08618	9.43676e+06	1.29036e+07	1.62255e+07	3.05181e+07	2.20305e+07	1.71316e+07	1.19034e+07	1.35189e+07	3.65408e+07	1.50224e+07	1.36276e+07	2.3802e+07	8.80823e+06	8.9691e+06	1.48671e+07	1.49149e+07	1.49003e+07	2.20466e+07	3.51447e+07	1.32354e+07	1.33135e+07	2.76136e+07	4.06573e+07	4.15939e+07	2.6602e+07	4.42544e+07	3.17502e+07	4.32118e+07	6.49423e+07	3.20097e+07	5.48014e+07
M249T428		249.294	7.14054	6.32173e+06	1.10531e+07	1.59882e+07	2.11097e+07	1.71621e+07	1.29162e+07	1.28263e+07	1.32133e+07	2.76711e+07	1.41924e+07	1.05847e+07	2.2045e+07	8.90992e+06	1.12611e+07	1.43904e+07	1.25071e+07	1.37976e+07	1.82174e+07	2.56012e+07	1.22431e+07	1.24793e+07	2.2284e+07	2.3538e+07	2.76491e+07	1.90334e+07	2.90005e+07	2.1077e+07	2.80705e+07	3.63189e+07	2.09713e+07	3.49375e+07
M187T430		187.274	7.17317	1.38835e+07	1.44439e+07	1.49703e+07	1.13881e+07	9.01208e+06	8.07354e+06	9.43736e+06	9.01003e+06	7.71035e+06	9.91323e+06	5.36668e+06	1.34494e+07	8.58464e+06	9.68026e+06	8.74925e+06	8.56411e+06	1.21684e+07	5.6973e+06	1.52219e+07	1.41924e+07	1.30504e+07	1.6749e+07	9.47505e+06	1.10129e+07	1.23322e+07	8.84945e+06	1.20482e+07	1.04888e+07	1.25472e+07	6.60543e+06	7.92228e+06
M224T436		224.357	7.27209	4.7681e+06	5.28681e+06	5.88523e+06	1.76435e+07	1.10759e+07	6.94425e+06	1.13833e+07	9.69168e+06	1.26505e+07	1.23669e+07	1.0795e+07	8.81096e+06	1.20057e+07	1.18143e+07	9.07194e+06	7.09778e+06	8.98786e+06	8.38972e+06	2.40207e+07	7.35064e+06	9.16965e+06	9.87598e+06	9.04102e+06	8.45916e+06	7.45862e+06	1.36937e+07	1.16653e+07	2.13427e+07	2.67474e+07	3.41636e+07	2.5136e+07
M255T451	A11: 3- Benzylidene-4-(3H-imidazol-4-ylmethyl)-dihydro-furan-2-one	255.362	7.52176	4.67541e+08	5.36681e+08	1.45511e+08	2.9777e+08	8.45221e+07	1.76466e+08	4.71234e+08	4.30906e+08	7.6343e+07	3.10574e+08	4.6957e+08	6.1929e+07	4.59575e+08	1.34758e+08	1.02252e+08	2.82258e+07	6.48483e+07	1.22234e+08	1.36519e+08	1.29004e+08	2.20079e+08	1.75385e+08	1.46789e+08	9.25842e+07	6.68555e+07	8.43054e+07	1.40547e+08	9.01467e+07	3.88174e+08	1.7185e+08	4.71343e+08
M263T453		263.339	7.55438	4.96454e+07	5.20266e+07	4.23214e+07	1.92335e+07	2.0681e+07	2.51948e+07	1.11153e+07	1.81896e+07	1.90878e+07	1.58015e+07	2.05594e+07	2.82798e+07	1.75717e+07	3.70787e+07	2.35519e+07	3.01335e+07	3.4163e+07	2.23299e+07	3.69261e+07	3.86473e+07	2.73733e+07	2.29106e+07	2.86684e+07	2.2921e+07	2.09326e+07	2.09934e+07	1.96199e+07	3.18528e+07	3.82919e+07	3.50757e+07	3.49932e+07
M345T466		345.376	7.77474	1.47504e+07	1.52808e+07	1.24028e+07	1.194e+07	9.3374e+06	1.2492e+07	1.15111e+07	1.23862e+07	1.36625e+07	1.40093e+07	1.25977e+07	1.54516e+07	7.53483e+06	5.3643e+06	8.18036e+06	8.40047e+06	7.41455e+06	6.91782e+06	1.11915e+07	6.25232e+06	1.27868e+07	1.01964e+07	1.18505e+07	9.58258e+06	1.23112e+07	1.93511e+07	1.73359e+07	1.48956e+07	1.80751e+07	2.00059e+07	1.687e+07
M183T467		183.145	7.79002	1.84368e+07	1.87802e+07	1.47806e+07	1.48882e+07	1.21053e+07	1.49928e+07	1.19789e+07	1.33742e+07	1.86609e+07	1.81382e+07	1.71024e+07	1.9327e+07	1.03391e+07	8.07791e+06	1.0416e+07	1.11484e+07	9.98219e+06	9.16768e+06	1.43518e+07	8.2623e+06	1.79463e+07	1.11513e+07	1.65832e+07	1.07313e+07	1.60542e+07	1.96936e+07	1.4139e+07	1.5149e+07	1.87102e+07	1.914e+07	1.71496e+07
M453T470		452.653	7.83805	7.87853e+06	9.41346e+06	1.06098e+07	1.26872e+07	1.38765e+07	9.70996e+06	1.04049e+07	1.57163e+07	1.49239e+07	1.93112e+07	1.03268e+07	2.41841e+07	9.79218e+06	1.04001e+07	1.53623e+07	9.86282e+06	1.38279e+07	1.54433e+07	6.915e+06	7.34121e+06	9.91722e+06	1.03336e+07	1.31428e+07	1.27198e+07	1.12445e+07	1.93199e+07	1.18878e+07	1.45781e+07	1.16933e+07	1.29591e+07	1.26576e+07
M462T485		461.549	8.0858	5.47639e+06	7.03677e+06	9.98574e+06	9.42146e+06	1.25508e+07	7.88727e+06	5.78478e+06	7.09342e+06	8.25353e+06	1.21788e+07	1.05676e+07	1.78195e+07	6.3624e+06	1.10351e+07	8.94858e+06	4.25792e+06	9.83431e+06	9.20212e+06	7.35406e+06	7.4413e+06	1.49767e+07	1.28069e+07	1.35526e+07	1.54703e+07	1.20111e+07	1.33951e+07	1.33463e+07	1.04792e+07	1.28206e+07	1.65401e+07	1.55428e+07
M467T486		466.655	8.10556	1.544e+07	2.14938e+07	2.20588e+07	4.6777e+07	2.26871e+07	3.87848e+07	4.76042e+07	5.46521e+07	4.03187e+07	5.0736e+07	2.35538e+07	5.97534e+07	4.08291e+07	4.40086e+07	5.10324e+07	4.09282e+07	3.52301e+07	2.43774e+07	1.7785e+07	1.14445e+07	1.95032e+07	3.59171e+07	3.03973e+07	5.07828e+07	2.58617e+07	8.11941e+07	2.47507e+07	3.61626e+07	2.72693e+07	3.50347e+07	2.75335e+07
M261T487		261.217	8.11427	5.77998e+06	6.56862e+06	1.18572e+07	1.00564e+07	1.26399e+07	5.6562e+06	5.84125e+06	7.10641e+06	8.13072e+06	1.27295e+07	9.87176e+06	2.64323e+07	4.80813e+06	9.36456e+06	7.27658e+06	3.5206e+06	7.60632e+06	8.50164e+06	5.85114e+06	6.45281e+06	1.53571e+07	1.4231e+07	1.68384e+07	2.31931e+07	1.72449e+07	1.44796e+07	1.60064e+07	9.61756e+06	7.32747e+06	6.198e+06	6.71955e+06
M468T487		467.631	8.11428	9.15378e+06	1.10516e+07	1.11654e+07	2.67909e+07	2.08778e+07	2.17472e+07	2.31402e+07	2.6192e+07	1.83559e+07	2.3369e+07	1.11123e+07	2.65551e+07	2.65144e+07	2.3363e+07	2.37417e+07	1.93587e+07	1.74248e+07	1.27485e+07	9.71424e+06	6.98938e+06	9.69271e+06	1.52271e+07	1.48156e+07	2.03515e+07	1.23789e+07	3.17365e+07	1.16155e+07	1.50765e+07	1.17694e+07	1.49231e+07	1.28199e+07
M469T492		468.56	8.20698	4.93525e+06	7.25319e+06	6.37269e+06	1.31095e+07	1.08615e+07	1.26841e+07	1.20588e+07	1.25698e+07	7.8677e+06	1.38075e+07	5.22886e+06	1.23688e+07	1.13441e+07	1.0091e+07	1.0365e+07	7.37414e+06	8.02832e+06	5.47011e+06	5.44646e+06	3.01771e+06	6.41812e+06	6.5802e+06	5.78614e+06	1.13775e+07	6.25479e+06	1.53094e+07	5.87578e+06	6.65137e+06	6.97551e+06	7.15695e+06	7.39715e+06
M337T495		337.463	8.25103	3.11948e+06	4.43157e+06	5.45034e+06	1.0336e+07	5.01146e+06	6.68956e+06	6.06735e+06	4.95715e+06	8.42359e+06	8.6155e+06	1.15625e+07	8.87807e+06	9.46371e+06	4.5367e+06	6.28474e+06	7.51418e+06	5.97358e+06	1.23802e+07	1.10356e+07	4.54949e+06	2.69741e+06	9.48179e+06	5.99715e+06	7.93716e+06	4.51628e+06	1.62645e+07	9.61352e+06	7.10288e+06	3.23537e+07	1.33443e+07	4.22957e+07
M197T495		197.156	8.25807	2.23519e+07	1.71874e+07	1.9011e+07	1.91905e+07	2.15736e+07	2.3885e+07	2.22008e+07	1.94263e+07	3.53719e+07	2.15374e+07	1.87703e+07	1.56322e+07	2.22423e+07	1.98507e+07	1.35897e+07	1.36465e+07	1.99729e+07	1.92037e+07	1.86724e+07	1.31992e+07	2.30287e+07	2.46766e+07	2.14056e+07	1.46466e+07	1.57081e+07	1.78592e+07	1.57568e+07	1.26685e+07	1.36421e+07	1.70637e+07	1.13993e+07
M247T503		247.252	8.38015	3.35976e+07	3.74057e+07	5.04227e+07	2.37828e+07	3.8589e+07	7.11999e+07	2.24305e+07	2.64431e+07	5.4661e+07	2.25713e+07	2.76977e+07	3.02919e+07	1.65066e+07	5.29763e+07	2.16389e+07	2.90639e+07	2.98222e+07	4.23683e+07	1.98972e+07	3.22534e+07	3.71066e+07	3.28667e+07	1.05817e+07	1.05043e+07	5.6055e+07	1.26774e+07	2.5433e+07	1.47768e+07	2.65591e+07	2.51567e+07	2.37701e+07
M317T509		317.369	8.47649	1.25348e+07	1.62529e+07	1.91078e+07	2.3896e+07	1.49928e+07	1.99711e+07	1.13448e+07	1.55745e+07	1.58533e+07	1.70142e+07	1.76696e+07	1.2915e+07	1.21079e+07	8.63903e+06	1.4976e+07	1.15435e+07	1.15857e+07	1.41787e+07	1.12294e+07	6.19173e+06	1.78879e+07	2.09768e+07	2.88269e+07	2.16096e+07	2.31362e+07	3.01857e+07	2.07875e+07	2.41822e+07	5.28362e+07	4.60746e+07	5.32752e+07
M177T513		177.13	8.55589	4.24684e+07	4.11354e+07	3.70236e+07	2.96696e+07	2.6685e+07	3.27942e+07	2.70127e+07	3.65317e+07	2.65213e+07	3.25637e+07	2.31471e+07	2.35773e+07	4.1689e+07	3.3047e+07	2.57001e+07	2.87591e+07	2.32372e+07	3.66976e+07	2.91141e+07	3.12486e+07	2.63135e+07	2.89148e+07	1.93365e+07	2.98865e+07	2.29923e+07	2.11035e+07	2.63015e+07	2.53301e+07	3.10793e+07	2.78408e+07	3.22152e+07
M437T514		437.464	8.56485	6.24849e+07	5.58627e+07	3.5588e+07	3.8814e+07	2.86992e+07	5.12295e+07	3.28635e+07	4.92233e+07	3.27549e+07	3.78393e+07	2.48369e+07	2.52745e+07	5.90042e+07	4.40942e+07	3.25136e+07	3.75849e+07	2.4333e+07	4.74679e+07	3.80021e+07	4.13551e+07	3.44404e+07	2.77376e+07	1.79287e+07	3.25179e+07	2.73336e+07	2.14568e+07	2.24811e+07	2.39578e+07	2.16158e+07	1.77766e+07	1.58254e+07
M237T514		237.248	8.56683	2.57868e+08	2.50857e+08	1.55299e+08	1.28279e+08	8.29793e+07	1.66496e+08	1.10157e+08	1.81759e+08	9.64236e+07	1.22369e+08	6.91899e+07	6.08832e+07	2.37537e+08	1.55333e+08	9.27045e+07	1.3371e+08	6.82259e+07	1.71978e+08	1.25687e+08	1.47089e+08	1.09592e+08	6.86211e+07	3.14466e+07	1.01124e+08	7.21661e+07	3.28053e+07	5.65595e+07	5.31129e+07	5.93026e+07	3.64033e+07	3.58741e+07
M421T514		421.44	8.56696	6.01032e+07	5.42699e+07	3.69488e+07	3.5359e+07	2.82524e+07	4.87101e+07	3.27905e+07	5.02664e+07	3.40594e+07	3.83579e+07	2.41829e+07	2.24427e+07	6.39145e+07	4.54709e+07	3.19394e+07	4.03785e+07	2.19955e+07	4.97655e+07	3.79837e+07	4.41644e+07	3.30888e+07	1.80607e+07	1.13592e+07	2.4662e+07	1.96498e+07	1.53678e+07	1.6962e+07	1.78815e+07	1.56556e+07	1.33123e+07	1.16965e+07
M416T514		416.478	8.56707	5.51422e+07	5.60325e+07	3.63597e+07	3.13508e+07	2.21777e+07	3.71819e+07	2.81847e+07	4.09501e+07	2.45545e+07	3.01505e+07	1.9338e+07	1.72683e+07	5.08915e+07	3.57784e+07	2.38292e+07	3.05201e+07	1.89449e+07	3.764e+07	2.83365e+07	3.39119e+07	2.65996e+07	1.62975e+07	8.12522e+06	2.25155e+07	1.47755e+07	9.2193e+06	1.36986e+07	1.18301e+07	1.3453e+07	1.01676e+07	1.06331e+07
M422T514		422.417	8.56994	1.75458e+07	1.69427e+07	1.237e+07	1.26613e+07	9.89781e+06	1.62287e+07	1.18815e+07	1.65629e+07	1.19181e+07	1.21759e+07	8.87172e+06	9.52134e+06	2.08481e+07	1.59941e+07	1.0869e+07	1.37652e+07	7.95643e+06	1.74963e+07	1.28244e+07	1.46356e+07	1.13262e+07	8.53995e+06	6.62346e+06	9.71863e+06	6.75874e+06	5.88654e+06	5.82024e+06	6.55583e+06	7.23762e+06	6.61984e+06	5.75466e+06
M438T514		438.451	8.57063	1.92458e+07	1.78932e+07	1.12924e+07	1.27994e+07	1.04972e+07	1.51732e+07	1.20906e+07	1.54165e+07	1.36241e+07	1.23088e+07	9.20207e+06	7.94654e+06	1.92445e+07	1.46309e+07	1.09672e+07	1.27507e+07	8.33655e+06	1.65643e+07	1.19718e+07	1.41132e+07	1.09971e+07	1.41899e+07	3.62471e+07	1.09829e+07	9.04929e+06	6.46057e+06	8.36149e+06	1.15151e+07	1.04424e+07	7.5389e+06	6.55375e+06
M238T514		238.217	8.57071	4.68385e+07	4.86256e+07	3.04267e+07	2.68229e+07	1.77108e+07	3.2547e+07	2.45348e+07	3.46665e+07	2.02081e+07	2.50989e+07	1.59232e+07	1.37471e+07	4.52344e+07	3.21714e+07	2.04503e+07	2.74022e+07	1.62094e+07	3.39389e+07	2.64481e+07	3.05477e+07	2.2236e+07	2.2184e+07	1.79601e+07	3.58126e+07	2.30107e+07	2.13272e+07	2.03859e+07	1.91953e+07	1.38819e+07	1.00382e+07	1.61469e+07
M219T514		219.259	8.57215	1.37587e+08	1.4236e+08	8.84057e+07	7.92496e+07	5.24186e+07	9.98408e+07	6.78094e+07	1.05994e+08	5.93003e+07	7.08168e+07	4.56349e+07	4.16223e+07	1.36541e+08	9.19427e+07	5.67964e+07	8.0324e+07	4.54727e+07	1.03246e+08	7.6124e+07	8.89612e+07	6.93428e+07	4.11017e+07	1.94803e+07	5.98436e+07	3.60083e+07	2.21902e+07	3.32092e+07	3.27391e+07	3.76281e+07	2.35457e+07	2.41933e+07
M254T515		254.247	8.57523	1.4888e+07	1.63299e+07	9.5121e+06	8.97802e+06	5.61828e+06	1.13282e+07	7.44437e+06	1.14384e+07	7.725e+06	7.5721e+06	4.77464e+06	4.97997e+06	1.44946e+07	1.09733e+07	6.07873e+06	7.99748e+06	5.05305e+06	1.08942e+07	8.14999e+06	1.10623e+07	7.96634e+06	1.19115e+07	8.0135e+06	9.895e+06	1.32602e+07	5.03306e+06	4.09837e+06	3.94123e+06	1.03922e+07	4.35819e+06	1.21093e+07
M439T515		439.368	8.5755	1.30915e+07	1.18933e+07	9.74461e+06	8.37672e+06	5.9247e+06	1.0559e+07	7.72921e+06	1.02598e+07	7.95558e+06	8.55711e+06	6.57439e+06	6.31323e+06	1.24433e+07	1.00281e+07	7.266e+06	9.13571e+06	5.70666e+06	1.16647e+07	8.85923e+06	8.97402e+06	7.66649e+06	1.0457e+07	8.58296e+06	7.8262e+06	6.52913e+06	5.22055e+06	5.77293e+06	7.03699e+06	9.54705e+06	7.46242e+06	6.81066e+06
M220T515		220.167	8.58287	2.7637e+07	2.92383e+07	1.81444e+07	1.6678e+07	1.15189e+07	2.06199e+07	1.48376e+07	2.30382e+07	1.30171e+07	1.61222e+07	1.06011e+07	9.81893e+06	2.75151e+07	1.84444e+07	1.33149e+07	1.68825e+07	1.01432e+07	2.08843e+07	1.64977e+07	1.8324e+07	1.39143e+07	1.67586e+07	4.52256e+06	1.24484e+07	1.01298e+07	2.66268e+07	7.85736e+06	1.43052e+07	9.02812e+06	7.16527e+06	5.96524e+06
M362T523		362.444	8.71745	4.79828e+06	4.40843e+06	4.32711e+06	3.80701e+06	4.91159e+06	4.10735e+06	5.52198e+06	4.01703e+06	4.58785e+06	4.85875e+06	4.53408e+06	4.76388e+06	5.40958e+06	4.42156e+06	5.56447e+06	4.84575e+06	4.7522e+06	4.21287e+06	4.43971e+06	4.84102e+06	5.51494e+06	8.56966e+06	4.93647e+06	5.24551e+06	5.8798e+06	4.64558e+06	5.97563e+06	5.65194e+06	6.04748e+06	4.93392e+06	6.2189e+06
M489T536		489.484	8.92996	3.35964e+06	4.43839e+06	7.33545e+06	8.91013e+06	2.76322e+07	4.25821e+06	4.97459e+06	7.24381e+06	4.64193e+06	4.6672e+06	1.1746e+07	3.3829e+07	2.84565e+06	2.93844e+06	2.52679e+06	3.38922e+06	3.09002e+06	1.41428e+07	3.40804e+06	1.17444e+07	3.70825e+06	2.00407e+07	1.97634e+07	2.3732e+07	8.60717e+06	2.35429e+07	1.19367e+07	4.47861e+07	1.76601e+07	1.78909e+07	1.57627e+07
M415T553		414.948	9.21137	7.02819e+06	5.86727e+06	6.95325e+06	5.29048e+06	6.18553e+06	4.7549e+06	6.29317e+06	4.75541e+06	6.33151e+06	5.70832e+06	5.12319e+06	5.45826e+06	5.43102e+06	4.54638e+06	4.8662e+06	5.53529e+06	4.56516e+06	5.07462e+06	6.03178e+06	4.93158e+06	5.30976e+06	9.43398e+06	6.73473e+06	6.88414e+06	6.65846e+06	6.26705e+06	7.09164e+06	7.56941e+06	5.95732e+06	6.42462e+06	7.72217e+06
M347T554		347.332	9.23079	8.51473e+06	1.01917e+07	9.05313e+06	1.72264e+07	1.29473e+07	1.16118e+07	9.28667e+06	1.07544e+07	1.55754e+07	9.38319e+06	1.35796e+07	1.04755e+07	1.07501e+07	8.06943e+06	1.19278e+07	1.40916e+07	1.86426e+07	1.20938e+07	9.33199e+06	9.52347e+06	1.18162e+07	9.57271e+06	1.80105e+07	7.42826e+06	1.49584e+07	1.21129e+07	1.25893e+07	1.67765e+07	3.40754e+07	1.45288e+07	3.11741e+07
M449T566		449.445	9.42686	4.15423e+07	3.71608e+07	6.19976e+07	4.39993e+07	3.62943e+07	2.5626e+07	3.00785e+07	3.5702e+07	1.98174e+07	2.89634e+07	3.51517e+07	3.18355e+07	3.03727e+07	3.27458e+07	4.2859e+07	3.4495e+07	2.61201e+07	3.71673e+07	3.99446e+07	3.02855e+07	3.74782e+07	4.30794e+07	3.80665e+07	4.18885e+07	7.05476e+07	4.53482e+07	4.55812e+07	3.61571e+07	6.08909e+07	3.79271e+07	6.18477e+07
M317T566		317.367	9.43202	1.95039e+07	2.23234e+07	1.29002e+07	2.19509e+07	1.59763e+07	2.4103e+07	1.37811e+07	1.34902e+07	2.26057e+07	1.89633e+07	2.20953e+07	1.42189e+07	1.68898e+07	1.12955e+07	1.92731e+07	2.24785e+07	1.97672e+07	1.75081e+07	1.36756e+07	1.41185e+07	1.59356e+07	1.62712e+07	2.12459e+07	2.31204e+07	1.53322e+07	2.41919e+07	1.64169e+07	2.22906e+07	5.09148e+07	3.39154e+07	5.55096e+07
M303T566		303.373	9.43592	4.32433e+07	3.13465e+07	6.20625e+07	3.9206e+07	3.32187e+07	2.05997e+07	2.65194e+07	3.4603e+07	1.58118e+07	2.73585e+07	3.41264e+07	3.33465e+07	2.69061e+07	3.15668e+07	4.36865e+07	3.42711e+07	2.87142e+07	3.86572e+07	3.82078e+07	2.91294e+07	3.9563e+07	4.16057e+07	3.99767e+07	4.13925e+07	7.56065e+07	4.95934e+07	5.0544e+07	3.85001e+07	6.2509e+07	2.77901e+07	6.24493e+07
M431T566		431.455	9.43706	1.83614e+07	1.48296e+07	2.55191e+07	1.52454e+07	1.4628e+07	1.00837e+07	1.19787e+07	1.67331e+07	9.06062e+06	1.24272e+07	1.45641e+07	1.41976e+07	1.29465e+07	1.48688e+07	1.85066e+07	1.54202e+07	1.3174e+07	1.60545e+07	1.6742e+07	1.37145e+07	1.69572e+07	2.89376e+07	1.44548e+07	1.59452e+07	2.44898e+07	1.63171e+07	1.81561e+07	1.64735e+07	2.90708e+07	1.99462e+07	3.5823e+07
M479T566		479.476	9.43755	1.16756e+07	1.34929e+07	9.02817e+06	1.23384e+07	1.07728e+07	1.29003e+07	8.5515e+06	8.5597e+06	1.27287e+07	1.23189e+07	1.27399e+07	9.35503e+06	1.0863e+07	8.3192e+06	1.27929e+07	1.14318e+07	1.13148e+07	1.10891e+07	8.25267e+06	8.82813e+06	9.56634e+06	1.60417e+07	2.03489e+07	2.22037e+07	1.73104e+07	1.73264e+07	9.38006e+06	1.33714e+07	3.5081e+07	1.93926e+07	3.8618e+07
M465T566		465.489	9.4386	2.17119e+07	1.71564e+07	2.95032e+07	2.10241e+07	1.82755e+07	1.19132e+07	1.53075e+07	1.87934e+07	1.03176e+07	1.72245e+07	1.70633e+07	1.9905e+07	1.56438e+07	1.67693e+07	2.32525e+07	1.72231e+07	1.60737e+07	1.82883e+07	1.95422e+07	1.50798e+07	2.17461e+07	3.49305e+07	2.5328e+07	2.32059e+07	3.85703e+07	2.74479e+07	2.74859e+07	2.13875e+07	3.31419e+07	2.02603e+07	3.02404e+07
M450T566		450.427	9.43885	1.71543e+07	1.47501e+07	2.47186e+07	1.77658e+07	1.32579e+07	1.12364e+07	1.28067e+07	1.42087e+07	8.78863e+06	1.21721e+07	1.44706e+07	1.45242e+07	1.54091e+07	1.62651e+07	1.69883e+07	1.40826e+07	1.14553e+07	1.4906e+07	1.59011e+07	1.25572e+07	1.56735e+07	1.00282e+08	6.56121e+07	8.29557e+07	2.77575e+07	2.07247e+07	2.08842e+07	1.64245e+07	7.08468e+07	2.05296e+07	5.79258e+07
M345T566		345.37	9.43911	1.47929e+07	1.81426e+07	1.61893e+07	1.0392e+07	1.03719e+07	8.33948e+06	8.37401e+06	1.11968e+07	6.49893e+06	8.67335e+06	9.47424e+06	9.64268e+06	9.32039e+06	1.05732e+07	1.06037e+07	1.04589e+07	9.17938e+06	1.16277e+07	1.20226e+07	9.64509e+06	1.1327e+07	1.59955e+07	1.39494e+07	1.43212e+07	1.89752e+07	1.48753e+07	1.89428e+07	1.42218e+07	2.07365e+07	1.53812e+07	2.21928e+07
M304T566		304.36	9.44062	1.78307e+07	9.82201e+06	1.69868e+07	1.16677e+07	1.1801e+07	7.53925e+06	1.05018e+07	1.03807e+07	7.35534e+06	9.09277e+06	1.06607e+07	1.14052e+07	9.43604e+06	9.92721e+06	1.22704e+07	1.03916e+07	9.31779e+06	1.289e+07	1.11756e+07	9.07442e+06	1.25676e+07	1.51485e+07	1.2344e+07	1.26995e+07	2.10421e+07	1.72628e+07	1.75148e+07	1.29314e+07	2.02063e+07	1.32053e+07	1.86135e+07
M467T569		466.513	9.48984	1.09635e+07	1.0112e+07	2.13964e+07	1.0305e+07	1.0266e+07	1.02858e+07	9.44835e+06	1.26124e+07	2.0152e+07	2.11725e+07	1.26281e+07	3.57164e+07	1.08636e+07	1.22129e+07	1.20269e+07	1.47674e+07	1.52063e+07	1.13609e+07	1.15605e+07	1.04062e+07	1.16332e+07	2.20899e+07	1.75166e+07	1.44507e+07	1.54784e+07	2.52556e+07	1.27257e+07	1.10261e+07	1.75182e+07	1.438e+07	1.69858e+07
M459T579		459.168	9.64611	6.90617e+06	6.10924e+06	5.65695e+06	4.62249e+06	6.03633e+06	6.1484e+06	6.28979e+06	5.71688e+06	7.0531e+06	6.4654e+06	6.36252e+06	5.67109e+06	6.42979e+06	6.25909e+06	7.36622e+06	7.52175e+06	6.70735e+06	6.72858e+06	5.48286e+06	6.18935e+06	6.31558e+06	8.68324e+06	6.5026e+06	5.74472e+06	5.69466e+06	5.55212e+06	5.81161e+06	6.44636e+06	7.50692e+06	7.90286e+06	7.56936e+06
M413T613		412.564	10.2233	9.90686e+06	9.17439e+06	9.43859e+06	7.2709e+06	8.09702e+06	8.42595e+06	9.38983e+06	8.36225e+06	9.7117e+06	1.02582e+07	7.83713e+06	7.72702e+06	9.71809e+06	8.77859e+06	8.09365e+06	8.564e+06	9.01562e+06	7.56796e+06	9.46155e+06	7.47243e+06	7.16161e+06	7.58328e+06	6.84041e+06	6.52685e+06	6.53543e+06	7.11186e+06	7.26976e+06	6.70815e+06	8.57666e+06	8.30966e+06	9.69258e+06
M305T627		305.342	10.4581	1.52328e+07	1.80065e+07	1.25225e+07	2.88557e+07	5.37732e+07	1.71451e+07	2.63064e+07	2.23422e+07	1.57685e+07	9.24805e+06	4.9013e+07	6.22761e+07	3.82582e+06	4.10594e+06	7.64671e+06	1.10013e+07	1.59147e+07	6.09609e+07	1.29188e+07	7.01757e+07	1.46906e+07	7.89332e+07	1.03536e+08	7.70754e+07	7.1613e+07	1.17567e+08	7.62333e+07	1.4173e+08	9.97583e+07	7.17154e+07	9.79362e+07
M306T628		306.248	10.4587	4.69358e+06	5.53981e+06	3.72942e+06	7.63532e+06	1.35047e+07	5.51275e+06	8.54114e+06	6.83479e+06	5.52922e+06	3.62442e+06	1.45428e+07	1.71746e+07	3.57651e+06	2.41502e+06	3.08188e+06	4.39562e+06	5.32912e+06	1.65077e+07	4.09835e+06	1.98115e+07	3.99297e+06	2.16232e+07	2.68649e+07	1.92013e+07	1.93998e+07	2.91315e+07	2.04994e+07	3.39128e+07	2.78176e+07	1.99968e+07	2.8123e+07
M322T628		322.347	10.4604	7.28912e+06	9.16473e+06	6.95737e+06	1.23419e+07	2.60076e+07	8.81905e+06	1.27904e+07	9.76783e+06	8.13108e+06	5.4981e+06	2.36316e+07	3.03881e+07	2.60423e+06	2.33082e+06	5.09296e+06	5.45366e+06	7.52306e+06	2.67658e+07	6.30005e+06	3.12637e+07	6.80458e+06	3.66082e+07	4.30728e+07	3.22356e+07	3.21185e+07	5.35818e+07	3.35393e+07	5.70163e+07	4.58783e+07	3.26037e+07	4.81468e+07
M269T628		269.358	10.461	3.89992e+07	5.05029e+07	3.13873e+07	7.36491e+07	1.27285e+08	4.18579e+07	6.42866e+07	5.64178e+07	4.26228e+07	2.10606e+07	1.22576e+08	1.61244e+08	5.67855e+06	5.65484e+06	1.76059e+07	2.5672e+07	3.49427e+07	1.59868e+08	3.25377e+07	1.81166e+08	3.48739e+07	6.645e+08	7.81785e+08	6.61283e+08	6.04195e+08	5.62673e+08	6.06294e+08	4.24369e+08	3.17019e+08	2.32965e+08	3.08216e+08
M287T628		287.352	10.4637	8.58141e+07	1.04293e+08	6.63855e+07	1.65436e+08	3.21048e+08	9.59468e+07	1.46094e+08	1.17694e+08	8.5183e+07	4.26522e+07	3.04722e+08	4.06927e+08	6.04246e+06	7.99843e+06	3.66177e+07	5.92775e+07	8.59287e+07	3.90336e+08	7.14425e+07	4.59899e+08	7.35324e+07	5.26361e+08	6.78023e+08	4.66136e+08	4.80778e+08	8.30801e+08	5.75023e+08	9.43827e+08	7.15137e+08	4.83376e+08	6.86383e+08
M327T628		327.441	10.4641	1.77477e+07	2.13892e+07	1.83502e+07	3.24213e+07	5.5692e+07	2.26209e+07	3.29038e+07	2.90196e+07	2.15376e+07	1.43487e+07	5.06125e+07	6.32766e+07	9.85365e+06	1.02559e+07	1.55482e+07	1.66452e+07	2.16986e+07	5.64266e+07	2.03345e+07	6.56418e+07	2.14585e+07	4.83988e+07	4.958e+07	4.16837e+07	4.40563e+07	6.25374e+07	4.94148e+07	6.72158e+07	5.49112e+07	4.76675e+07	5.55535e+07
M270T628		270.28	10.4647	1.29816e+07	1.40495e+07	9.19817e+06	2.04473e+07	3.23233e+07	1.14897e+07	1.77626e+07	1.53353e+07	1.18994e+07	6.08491e+06	3.0439e+07	4.04141e+07	2.36478e+06	2.15171e+06	5.34199e+06	7.39261e+06	1.01505e+07	3.92515e+07	9.94742e+06	4.55231e+07	1.06528e+07	3.05091e+08	2.06203e+08	2.95003e+08	1.66419e+08	1.40043e+08	7.90681e+07	9.67624e+07	7.84115e+07	5.83489e+07	7.87546e+07
M288T628		288.331	10.4657	2.26852e+07	2.83108e+07	1.8946e+07	4.1796e+07	7.35991e+07	2.71353e+07	3.79183e+07	3.03769e+07	2.30461e+07	1.29174e+07	7.25811e+07	9.49438e+07	2.63645e+06	2.85944e+06	1.14614e+07	1.6782e+07	2.46606e+07	9.27389e+07	1.97679e+07	1.00877e+08	2.07557e+07	1.1572e+08	1.47278e+08	1.04083e+08	1.06226e+08	1.72985e+08	1.25238e+08	2.01159e+08	1.54456e+08	1.07282e+08	1.51123e+08
M343T628		343.337	10.4679	2.54196e+07	3.06558e+07	3.73182e+07	4.56865e+07	9.09156e+07	3.21191e+07	5.17317e+07	4.25828e+07	2.91331e+07	1.56144e+07	8.70617e+07	9.84827e+07	5.18465e+06	5.24425e+06	1.40243e+07	1.96376e+07	2.74854e+07	1.00354e+08	2.55289e+07	1.14526e+08	2.44292e+07	1.33783e+08	1.4777e+08	1.19816e+08	1.28409e+08	1.83374e+08	1.46538e+08	2.04762e+08	1.45229e+08	1.32765e+08	1.57743e+08
M289T628		289.235	10.4686	6.2537e+06	8.80621e+06	7.35583e+06	1.06778e+07	1.86154e+07	7.50763e+06	1.01438e+07	9.57752e+06	6.92229e+06	5.04617e+06	1.70446e+07	2.28408e+07	3.60605e+06	3.59155e+06	5.70045e+06	5.8542e+06	6.41135e+06	2.14879e+07	6.6662e+06	2.43494e+07	6.79368e+06	2.64363e+07	3.78049e+07	2.42329e+07	3.13595e+07	3.80703e+07	3.11804e+07	4.29922e+07	3.57523e+07	2.57835e+07	3.95696e+07
M344T628		344.253	10.4744	9.88949e+06	1.0226e+07	1.00545e+07	1.2984e+07	2.42862e+07	9.75366e+06	1.5745e+07	1.24394e+07	9.16981e+06	6.27782e+06	2.50062e+07	2.81617e+07	3.97505e+06	3.73808e+06	6.12765e+06	7.5855e+06	9.54648e+06	2.76923e+07	8.00241e+06	3.2124e+07	9.21437e+06	5.16014e+07	4.58541e+07	3.65881e+07	3.65549e+07	4.90052e+07	4.01739e+07	5.28769e+07	5.35899e+07	4.88931e+07	9.63396e+07
M350T629		350.469	10.4816	1.24817e+07	1.42741e+07	1.0886e+07	2.1338e+07	3.49908e+07	1.33718e+07	2.21543e+07	1.87686e+07	1.35283e+07	7.96767e+06	3.58681e+07	3.83365e+07	2.64292e+06	3.13246e+06	7.48905e+06	1.01424e+07	1.33141e+07	4.13507e+07	1.18477e+07	4.6306e+07	1.29928e+07	4.46144e+07	3.6945e+07	3.58779e+07	3.83674e+07	4.11969e+07	4.17965e+07	4.30707e+07	4.10472e+07	3.88878e+07	6.27373e+07
M345T629		345.24	10.4831	5.72246e+06	6.8397e+06	5.8901e+06	9.48223e+06	1.46438e+07	7.19434e+06	9.8351e+06	9.10205e+06	7.38135e+06	4.46413e+06	1.51747e+07	1.78005e+07	3.62641e+06	3.54161e+06	4.6115e+06	5.46014e+06	6.25725e+06	1.83545e+07	6.26427e+06	2.09226e+07	6.06041e+06	3.08328e+07	3.66805e+07	2.50035e+07	2.52452e+07	3.41324e+07	2.99955e+07	3.17837e+07	3.45804e+07	3.06912e+07	5.8641e+07
M363T629		363.429	10.4855	1.06915e+07	9.5689e+06	7.93223e+06	1.76023e+07	2.44858e+07	1.23054e+07	1.2592e+07	1.14937e+07	8.96899e+06	6.52784e+06	1.75262e+07	1.8884e+07	5.61095e+06	5.46339e+06	6.6574e+06	7.12981e+06	8.05039e+06	1.74457e+07	8.05061e+06	1.91596e+07	7.82421e+06	1.18084e+07	1.3897e+07	1.31622e+07	1.2818e+07	1.64091e+07	1.52535e+07	1.86732e+07	1.39199e+07	1.59829e+07	1.49033e+07
M203T630		203.173	10.5037	1.41271e+08	1.54943e+08	1.1416e+08	1.23075e+08	1.4455e+08	1.28515e+08	7.78814e+07	1.05279e+08	9.93097e+07	7.72795e+07	1.93304e+08	1.90019e+08	1.13292e+07	2.41841e+07	6.80845e+07	1.10991e+08	1.44688e+08	2.2063e+08	1.15286e+08	2.41077e+08	1.15501e+08	2.18121e+08	2.93822e+08	2.0411e+08	2.12192e+08	3.67778e+08	4.63158e+08	4.2114e+08	3.10696e+08	2.3065e+08	3.00711e+08
M204T631		204.074	10.5111	2.70955e+07	2.91749e+07	2.20577e+07	2.40124e+07	2.79816e+07	2.57241e+07	1.59852e+07	2.14577e+07	2.09096e+07	1.55654e+07	3.63192e+07	3.45757e+07	2.32289e+06	5.22944e+06	1.46669e+07	2.34241e+07	2.91177e+07	4.29445e+07	2.21842e+07	4.54334e+07	2.37364e+07	3.78814e+07	4.94497e+07	3.62414e+07	3.77814e+07	6.20868e+07	4.98576e+07	6.9309e+07	5.08527e+07	4.01092e+07	5.18639e+07
M488T639		488.424	10.6482	2.42523e+07	2.45245e+07	1.92321e+07	9.74687e+06	5.73469e+06	1.76662e+07	4.26021e+06	1.17702e+07	1.74802e+07	1.74363e+07	1.78138e+07	6.61772e+06	3.83271e+06	4.24501e+06	1.41225e+07	1.95146e+07	2.38057e+07	1.35455e+07	2.04101e+07	1.43146e+07	2.17864e+07	6.37583e+06	1.0593e+07	7.64502e+06	6.40385e+06	1.11676e+07	7.18096e+06	1.49887e+07	8.44138e+06	7.85434e+06	8.2896e+06
M457T639		456.65	10.6486	2.22477e+07	2.20272e+07	2.06647e+07	2.42842e+07	2.23196e+07	2.31654e+07	2.35542e+07	2.31238e+07	2.22038e+07	2.28954e+07	2.16316e+07	2.09341e+07	2.24008e+07	2.27562e+07	2.38484e+07	2.23458e+07	2.22897e+07	2.26917e+07	2.2774e+07	2.19935e+07	2.32166e+07	1.61023e+07	1.52373e+07	1.6012e+07	1.65823e+07	1.64238e+07	1.81336e+07	1.68692e+07	1.52456e+07	1.6447e+07	1.63975e+07
M487T639		487.448	10.6489	6.31518e+07	5.99532e+07	4.81068e+07	2.11889e+07	1.25277e+07	4.5688e+07	7.60319e+06	2.65908e+07	4.65043e+07	4.17619e+07	4.15572e+07	1.82726e+07	5.04971e+06	5.95796e+06	2.65099e+07	4.93959e+07	6.11692e+07	3.15695e+07	5.32983e+07	2.97181e+07	5.50497e+07	1.71033e+07	2.55997e+07	2.34389e+07	1.63372e+07	2.84092e+07	1.80391e+07	4.10607e+07	1.15472e+07	1.24609e+07	1.46568e+07

## Sheet: (b) Phenolic Extraction
ID	Compound name	m/z	Retention Time(min)	Site A: Foz do Iguacu, PR			Site: B Campo Mourao A, PR					Site C: Campo Mourao B, PR				Site D: Parque Municipal Lago Azul, PR									Site E: Cruz do Pedro, SP					Site F: Estacao Ecologica St. Tereza, SP
				A1	A2	A3	B1	B2	B3	B4	B5	C1	C2	C3	C4	D1	D2	D3	D4	D5	D6	D7	D8	D9	E1	E2	E3	E4	E5	F1	F2	F3	F4
M110T35		110.31	0.57565	3.44084e+07	2.65161e+07	4.69528e+07	2.66466e+07	3.56163e+07	3.09957e+07	2.9833e+07	2.9602e+07	4.66339e+07	3.98483e+07	4.70158e+07	4.58314e+07	3.05583e+07	3.29957e+07	2.90349e+07	2.55906e+07	3.56381e+07	5.31927e+07	4.32081e+07	3.86977e+07	4.01486e+07	2.5153e+07	3.36769e+07	4.56917e+07	3.17675e+07	2.62937e+07	4.95719e+07	3.01282e+07	4.34221e+07	2.4155e+07
M128T38		128.351	0.628	3.71623e+07	3.29973e+07	4.11934e+07	2.26783e+07	3.35546e+07	3.06907e+07	3.27025e+07	3.22714e+07	4.05284e+07	4.00164e+07	4.33868e+07	4.21361e+07	2.86165e+07	3.37377e+07	2.94944e+07	2.65964e+07	3.89108e+07	4.60805e+07	3.88443e+07	3.90858e+07	3.98352e+07	2.3754e+07	2.97415e+07	3.45149e+07	3.04476e+07	2.569e+07	4.27619e+07	3.47108e+07	3.76403e+07	4.26608e+07
M105T42		105.419	0.697783	4.69294e+07	4.40183e+07	4.47161e+07	3.36913e+07	4.36031e+07	4.42537e+07	4.58214e+07	4.37957e+07	4.62559e+07	4.66e+07	4.94449e+07	4.289e+07	4.61491e+07	4.37401e+07	4.67319e+07	4.7232e+07	4.9086e+07	5.95652e+07	5.20326e+07	4.46442e+07	5.16214e+07	4.43234e+07	4.14581e+07	4.29004e+07	4.36904e+07	4.18075e+07	4.4923e+07	5.05694e+07	4.77767e+07	4.5596e+07
M104T42		104.38	0.697817	4.91954e+08	4.3627e+08	4.38101e+08	3.246e+08	4.30551e+08	4.37772e+08	4.89124e+08	4.75125e+08	4.4903e+08	4.90817e+08	5.04767e+08	4.11919e+08	5.16593e+08	4.9268e+08	4.99724e+08	5.46123e+08	5.27099e+08	5.8933e+08	5.57122e+08	4.72159e+08	5.68324e+08	4.2175e+08	4.19808e+08	4.04245e+08	4.33664e+08	3.70325e+08	4.04328e+08	4.86538e+08	4.9936e+08	4.46923e+08
M455T42		455.499	0.697883	1.19102e+07	1.67181e+07	1.70192e+07	1.75914e+07	2.69321e+07	1.7618e+07	3.49992e+07	2.24133e+07	2.99631e+07	1.87424e+07	1.52919e+07	2.199e+07	2.07908e+07	3.28705e+07	2.51517e+07	1.62494e+07	3.97452e+07	3.43602e+07	3.15055e+07	2.69694e+07	2.44081e+07	1.97741e+07	2.15378e+07	1.68748e+07	1.5158e+07	2.09058e+07	2.33844e+07	1.69953e+07	1.52157e+07	2.60158e+07
M381T42		381.435	0.706517	2.23119e+07	4.59262e+07	9.99787e+07	2.61885e+07	2.25432e+07	1.32575e+07	2.73703e+07	2.16635e+07	2.52069e+07	1.57472e+07	1.60701e+07	3.6481e+07	1.0835e+07	3.3104e+07	2.23663e+07	1.18239e+07	1.94166e+07	1.89611e+07	1.24498e+07	2.17537e+07	1.84385e+07	3.57169e+07	4.55153e+07	3.31112e+07	3.39324e+07	4.18584e+07	5.44031e+07	5.03257e+07	8.91266e+07	1.05974e+08
M192T42		192.344	0.706533	2.20749e+07	2.55292e+07	1.83692e+07	2.24633e+07	2.50167e+07	3.19809e+07	3.01723e+07	2.57533e+07	2.07837e+07	2.35719e+07	1.87989e+07	2.10227e+07	3.33346e+07	3.34157e+07	2.9788e+07	3.14736e+07	2.61605e+07	2.0083e+07	3.26761e+07	2.38995e+07	2.78606e+07	2.55376e+07	2.51434e+07	1.48383e+07	2.64403e+07	1.71051e+07	1.96603e+07	2.6944e+07	1.7746e+07	2.13339e+07
M151T42		151.304	0.706558	6.53468e+07	5.45428e+07	6.96844e+07	6.65729e+07	5.26559e+07	6.90895e+07	4.45543e+07	4.9263e+07	5.04243e+07	5.98924e+07	4.05604e+07	5.73674e+07	5.61555e+07	7.03172e+07	8.17327e+07	9.13649e+07	7.99731e+07	4.68312e+07	7.70152e+07	4.41285e+07	6.49973e+07	6.27871e+07	3.60973e+07	4.12826e+07	5.89972e+07	3.80865e+07	5.15433e+07	5.65482e+07	4.64014e+07	2.67e+07
M150T44		150.375	0.738933	2.1639e+08	1.93164e+08	1.76877e+08	1.55642e+08	1.80566e+08	2.1185e+08	1.89556e+08	1.86665e+08	1.22839e+08	1.91762e+08	1.17852e+08	1.95937e+08	2.32163e+08	2.68087e+08	2.52799e+08	3.87886e+08	2.309e+08	1.45675e+08	3.08731e+08	1.81483e+08	1.55334e+08	1.35965e+08	1.26427e+08	1.29051e+08	2.77811e+08	1.50977e+08	2.00426e+08	2.31777e+08	1.76387e+08	7.02892e+07
M118T44		118.448	0.741367	2.58532e+07	3.57675e+07	6.33521e+07	3.07416e+07	3.94132e+07	4.28658e+07	3.83915e+07	4.02317e+07	5.23376e+07	3.9086e+07	4.19786e+07	9.76328e+07	2.91144e+07	3.5164e+07	3.22455e+07	2.97899e+07	3.93268e+07	4.45665e+07	3.58668e+07	2.95365e+07	3.35777e+07	3.57598e+07	5.23044e+07	5.31249e+07	3.51139e+07	6.62147e+07	4.97532e+07	6.55035e+07	2.13578e+07	2.53122e+07
M131T44		131.373	0.7414	1.08689e+08	9.79275e+07	7.19941e+07	8.05646e+07	7.36435e+07	1.21118e+08	1.12463e+08	1.00735e+08	9.40666e+07	1.0926e+08	1.2614e+08	7.64409e+07	1.10846e+08	1.06181e+08	1.13161e+08	1.12451e+08	1.4046e+08	1.18512e+08	1.0628e+08	1.21291e+08	1.27491e+08	6.03243e+07	7.46376e+07	4.53815e+07	6.81913e+07	5.0311e+07	5.98283e+07	5.76907e+07	9.77872e+07	1.12373e+08
M441T44		441.463	0.741417	2.91992e+07	2.08292e+07	1.5691e+07	1.2375e+07	2.12917e+07	1.47951e+07	2.55204e+07	2.0429e+07	2.15898e+07	2.2194e+07	2.8122e+07	1.95435e+07	2.22909e+07	1.76688e+07	3.17335e+07	2.1728e+07	2.28338e+07	2.36426e+07	2.2086e+07	2.25243e+07	2.36682e+07	1.97856e+07	2.62733e+07	2.87905e+07	2.42429e+07	2.21571e+07	1.9336e+07	4.13786e+07	2.81064e+07	1.74914e+07
M138T44		138.373	0.7416	2.79622e+07	1.95855e+07	2.05263e+07	1.72687e+07	1.87022e+07	2.86977e+07	2.80362e+07	2.28685e+07	1.84772e+07	2.34825e+07	1.8829e+07	1.72528e+07	2.24036e+07	2.80354e+07	2.58606e+07	2.93103e+07	3.45447e+07	2.18468e+07	2.40259e+07	2.47503e+07	3.29364e+07	1.60994e+07	1.7314e+07	3.03234e+07	2.26085e+07	2.34471e+07	1.4856e+07	4.06815e+07	2.04991e+07	8.31239e+07
M116T45		116.357	0.750117	2.72802e+08	4.08925e+08	4.6295e+08	2.82502e+08	4.42072e+08	3.29218e+08	3.68628e+08	4.34506e+08	4.41719e+08	4.46019e+08	3.11893e+08	5.44518e+08	3.28589e+08	4.49777e+08	4.1959e+08	2.99488e+08	4.94393e+08	5.62905e+08	3.82353e+08	4.6812e+08	3.01738e+08	3.47773e+08	3.46544e+08	3.12771e+08	2.32626e+08	3.95712e+08	4.76416e+08	4.63658e+08	4.20301e+08	7.23364e+08
M130T45		130.375	0.750117	9.05535e+08	8.40835e+08	5.70232e+08	7.12704e+08	6.00883e+08	9.9032e+08	9.3328e+08	8.56002e+08	7.40908e+08	9.12713e+08	9.96504e+08	6.36686e+08	9.51643e+08	9.12949e+08	9.21349e+08	9.25613e+08	1.09777e+09	9.58515e+08	8.72956e+08	9.50245e+08	1.01775e+09	4.50309e+08	5.87903e+08	3.3138e+08	4.44895e+08	3.39741e+08	4.59098e+08	3.98511e+08	8.1687e+08	9.41168e+08
M193T45	C1: Scopoletin	193.411	0.750167	1.0205e+08	1.15877e+08	9.3492e+07	1.3552e+08	2.86376e+08	1.79659e+08	5.24629e+08	3.37464e+08	5.34368e+08	3.88196e+08	4.05601e+08	4.5015e+08	3.85869e+08	1.91388e+08	1.71078e+08	1.72393e+08	1.61847e+08	4.29043e+08	4.27658e+08	3.18188e+08	1.66992e+08	1.4282e+08	4.13946e+08	4.67121e+08	3.02758e+08	4.84383e+08	3.54888e+08	6.36938e+08	4.05847e+08	6.45688e+08
M242T46		242.476	0.758875	6.95201e+07	4.1533e+07	4.57511e+07	7.22101e+07	6.01189e+07	5.55153e+07	7.09575e+07	6.58739e+07	8.88459e+07	6.36045e+07	8.22068e+07	6.68351e+07	7.12067e+07	5.51424e+07	7.08747e+07	7.27391e+07	7.50845e+07	7.16262e+07	7.63009e+07	4.95845e+07	6.94763e+07	5.58502e+07	4.63329e+07	5.53779e+07	4.11121e+07	4.02982e+07	3.83536e+07	5.93075e+07	7.18547e+07	1.0631e+08
M180T46		180.32	0.758933	4.27176e+07	3.2261e+07	4.26889e+07	5.84714e+07	3.61535e+07	4.52412e+07	3.14131e+07	3.49885e+07	4.52558e+07	3.62305e+07	3.53724e+07	3.4756e+07	3.76722e+07	3.5e+07	6.12011e+07	5.53923e+07	5.87465e+07	3.37462e+07	4.76876e+07	2.64634e+07	4.89263e+07	5.00777e+07	2.23032e+07	2.26363e+07	2.24831e+07	2.04193e+07	1.79776e+07	2.56781e+07	2.9517e+07	4.88598e+07
M179T46		179.373	0.759017	2.83132e+08	1.90859e+08	2.59574e+08	3.69656e+08	2.36975e+08	3.01565e+08	1.91988e+08	2.22688e+08	2.93233e+08	2.28027e+08	2.15414e+08	2.08093e+08	2.32954e+08	2.42397e+08	3.93653e+08	3.10351e+08	3.76667e+08	2.04166e+08	2.9416e+08	1.4073e+08	3.08457e+08	3.2816e+08	1.22186e+08	1.351e+08	1.41143e+08	1.1488e+08	1.02815e+08	1.46597e+08	1.79682e+08	3.02669e+08
M241T46		241.465	0.767633	3.65856e+08	2.02964e+08	2.13362e+08	3.61645e+08	2.95329e+08	2.79623e+08	3.52862e+08	3.32228e+08	4.14794e+08	3.20044e+08	4.09317e+08	3.06402e+08	3.688e+08	2.60207e+08	3.25871e+08	3.69583e+08	3.62313e+08	3.39172e+08	3.85306e+08	2.58869e+08	3.2989e+08	2.53575e+08	2.21634e+08	2.58697e+08	1.93753e+08	1.92663e+08	1.7187e+08	2.70413e+08	3.49686e+08	5.26412e+08
M223T47		223.455	0.776283	1.22036e+08	6.67489e+07	6.45074e+07	1.13822e+08	8.57603e+07	8.3238e+07	1.01695e+08	9.63061e+07	1.15255e+08	9.41219e+07	1.1947e+08	8.41799e+07	1.16842e+08	8.28752e+07	1.04555e+08	1.21491e+08	1.04612e+08	9.65968e+07	1.16241e+08	7.71556e+07	1.03079e+08	7.79355e+07	6.62233e+07	7.79816e+07	5.66996e+07	4.89136e+07	5.15261e+07	8.28358e+07	1.02257e+08	1.45143e+08
M121T47		121.364	0.78505	2.05128e+08	1.62216e+08	1.57975e+08	1.46168e+08	1.0285e+08	2.72746e+08	2.14378e+08	2.24906e+08	2.50589e+08	2.29996e+08	2.95581e+08	1.67232e+08	1.9902e+08	1.896e+08	2.16479e+08	1.84006e+08	1.95578e+08	1.2576e+08	2.64768e+08	8.98385e+07	1.67818e+08	1.32058e+08	1.00615e+08	8.70447e+07	9.12227e+07	1.57234e+08	7.0382e+07	1.28673e+08	2.22257e+08	1.71481e+08
M390T49		389.561	0.811258	3.49336e+07	3.36625e+07	4.946e+07	2.25432e+07	2.3841e+07	1.80936e+07	2.27434e+07	3.38794e+07	3.24522e+07	2.70969e+07	3.33888e+07	3.04703e+07	2.44492e+07	3.40396e+07	3.76343e+07	4.05803e+07	2.60485e+07	3.76803e+07	3.03579e+07	3.30953e+07	3.46213e+07	2.75813e+07	2.74318e+07	3.32513e+07	2.34838e+07	3.07644e+07	2.26572e+07	5.36972e+07	3.01347e+07	4.2372e+07
M393T49		393.484	0.811258	8.8553e+07	1.42471e+08	2.29494e+07	5.40983e+07	4.14661e+07	6.34003e+07	3.04441e+07	3.79835e+07	2.88194e+07	3.98244e+07	3.43039e+07	2.49976e+07	4.20291e+07	6.46894e+07	4.13924e+07	9.80312e+07	2.42025e+07	5.64112e+07	8.07378e+07	5.81655e+07	1.0337e+08	8.01204e+07	7.09667e+07	4.582e+07	4.79806e+07	4.46171e+07	4.94077e+07	1.36241e+08	6.29399e+07	2.60806e+07
M228T52		227.505	0.87235	2.13013e+08	1.0229e+08	1.01378e+08	4.80643e+07	4.42337e+07	3.2914e+07	6.92732e+07	1.22987e+08	5.34015e+07	6.19821e+07	1.79641e+08	4.02492e+07	1.77886e+08	1.53207e+08	1.56208e+08	1.55883e+08	8.82408e+07	5.79748e+07	6.0054e+07	1.16131e+08	6.76282e+07	3.00584e+07	4.53476e+07	6.22651e+07	1.79157e+08	3.28925e+07	3.36252e+07	4.30668e+07	1.1308e+08	4.35048e+07
M120T66		120.411	1.10767	1.03052e+08	1.054e+08	7.16539e+07	6.54335e+07	1.0998e+08	1.16621e+08	1.27004e+08	1.31009e+08	8.92324e+07	8.96071e+07	7.00953e+07	5.15264e+07	1.75802e+08	1.03502e+08	1.26358e+08	1.15528e+08	8.61163e+07	1.47525e+08	1.89146e+08	8.45599e+07	1.09115e+08	1.02644e+08	2.01623e+08	9.54363e+07	2.57613e+08	5.46527e+07	8.99603e+07	6.08828e+07	5.58765e+07	4.00124e+07
M210T74		210.367	1.23006	4.57584e+08	2.12217e+08	1.9822e+08	1.27614e+08	1.04356e+08	6.20967e+07	1.1695e+08	1.78422e+08	8.74109e+07	1.35631e+08	3.13152e+08	7.04781e+07	3.25971e+08	1.86648e+08	2.69988e+08	3.17903e+08	1.7782e+08	1.05907e+08	1.14339e+08	1.70873e+08	1.56144e+08	4.61443e+07	7.06811e+07	1.10584e+08	1.05699e+08	6.77612e+07	7.52104e+07	7.13111e+07	1.92922e+08	8.9746e+07
M209T74		209.449	1.23758	2.23923e+09	1.19042e+09	1.14015e+09	7.09447e+08	5.42429e+08	2.83783e+08	6.24168e+08	9.92352e+08	4.26579e+08	7.41534e+08	1.81246e+09	3.49886e+08	1.73586e+09	1.0121e+09	1.52414e+09	1.8015e+09	9.99072e+08	5.35922e+08	6.19999e+08	9.74823e+08	8.89854e+08	1.94851e+08	3.50764e+08	5.98481e+08	5.47402e+08	3.27738e+08	3.67689e+08	3.26547e+08	1.06194e+09	4.50728e+08
M256T75		256.437	1.24738	2.71674e+07	2.52867e+07	1.08459e+07	1.3439e+08	1.27905e+08	1.01259e+08	1.91009e+08	1.32197e+08	3.24959e+08	2.20661e+07	2.37967e+07	2.07568e+08	2.34388e+07	1.74533e+08	1.52624e+08	1.61681e+08	1.90837e+08	3.27534e+08	2.94891e+08	1.06013e+08	1.48352e+08	1.30731e+08	1.2484e+08	1.13288e+08	2.17221e+08	2.61206e+08	2.19381e+08	1.93056e+08	2.01245e+08	2.51215e+07
M255T75		255.457	1.24742	8.51032e+07	7.38939e+07	2.43306e+07	4.62716e+08	4.34125e+08	3.49166e+08	6.8436e+08	4.00114e+08	1.28248e+09	5.1816e+07	6.74107e+07	7.01466e+08	5.93654e+07	5.33206e+08	5.3112e+08	6.16012e+08	6.65563e+08	1.58017e+09	1.07036e+09	4.58004e+08	4.60466e+08	5.0872e+08	4.35854e+08	3.66792e+08	7.34843e+08	1.05005e+09	6.71235e+08	7.24756e+08	7.40996e+08	5.00898e+07
M187T96	C2: Psoralen	187	1.59633	1.35645e+08	1.05858e+08	1.41732e+08	4.4954e+07	8.59752e+07	8.47036e+07	6.48632e+07	1.25871e+08	8.3391e+07	6.61545e+07	7.52483e+07	6.15053e+07	1.54846e+08	9.60138e+07	1.05576e+08	1.29085e+08	1.08332e+08	1.03937e+08	1.77229e+08	8.26323e+07	1.03081e+08	1.08332e+08	1.58611e+08	1.05123e+08	2.03148e+08	5.91913e+07	6.96442e+07	2.0339e+08	1.0572e+08	1.06911e+08
M147T96	C3: Coumarin	147	1.59635	3.86249e+07	3.03465e+07	3.84081e+07	1.52201e+07	2.59054e+07	2.29062e+07	1.86335e+07	3.67644e+07	2.37938e+07	1.96053e+07	2.17938e+07	2.03612e+07	4.14878e+07	2.71101e+07	3.03008e+07	3.64285e+07	2.73849e+07	3.3275e+07	4.59946e+07	2.54421e+07	2.92553e+07	3.01226e+07	4.13947e+07	3.00153e+07	5.59542e+07	1.95893e+07	2.19034e+07	5.44966e+07	2.92077e+07	3.22698e+07
M174T150		174.41	2.49509	2.03262e+08	1.588e+08	3.97115e+08	7.84373e+07	1.03334e+08	2.28981e+07	2.24698e+08	1.17733e+08	2.03154e+08	2.50109e+08	3.73744e+08	1.31116e+08	8.90315e+07	1.15604e+08	2.99578e+08	3.53211e+08	1.67344e+08	1.48677e+08	2.141e+08	1.3011e+08	1.29111e+08	1.22855e+08	8.43192e+07	1.26985e+08	8.33418e+07	9.17611e+07	1.39123e+08	3.10222e+08	1.61013e+08	2.8704e+07
M418T157		417.541	2.60849	2.40632e+08	2.73763e+08	3.6084e+08	2.9039e+07	6.71995e+07	5.40783e+07	1.01885e+08	1.84999e+08	7.13432e+07	2.60943e+08	2.57602e+08	1.09881e+08	1.91e+08	9.57398e+07	6.19578e+07	1.35357e+07	4.60963e+07	6.59907e+07	2.78769e+07	6.12213e+07	1.16426e+08	9.3533e+07	6.64692e+07	8.1496e+07	1.62773e+07	9.26401e+07	5.85072e+07	6.89226e+07	9.25341e+07	3.32917e+08
M256T163		256.444	2.71323	5.20678e+08	4.22555e+08	1.65706e+08	2.04239e+08	8.5882e+07	1.24751e+08	2.11672e+08	2.50971e+08	7.0622e+07	3.69377e+08	7.83367e+08	8.92343e+07	3.98376e+08	7.25453e+07	6.35494e+07	1.42422e+07	4.72415e+07	9.04248e+07	8.3868e+07	5.9666e+07	3.22438e+08	6.66661e+07	3.80102e+07	3.87757e+07	4.37862e+07	3.25619e+07	1.0219e+08	3.95172e+07	1.99738e+08	8.84516e+07
M255T163		255.461	2.71327	1.67382e+09	1.45399e+09	7.45304e+08	9.03535e+08	3.61881e+08	5.51138e+08	9.38074e+08	1.11865e+09	2.97464e+08	1.4626e+09	1.98342e+09	3.8416e+08	1.51476e+09	3.20027e+08	2.76512e+08	4.82676e+07	2.00092e+08	4.01441e+08	3.68093e+08	2.61007e+08	1.35274e+09	2.91238e+08	1.56875e+08	1.54928e+08	1.78204e+08	1.3242e+08	4.46872e+08	1.51531e+08	9.04637e+08	4.31896e+08
M257T175		257.469	2.91397	2.91408e+08	2.04579e+08	5.68366e+07	7.35401e+07	5.40809e+07	1.57938e+08	4.04058e+08	4.52976e+08	1.06052e+08	5.6355e+08	6.46129e+08	9.8171e+07	6.699e+08	1.27889e+08	1.4794e+08	1.75582e+07	7.62305e+07	7.22983e+07	9.77117e+07	6.81073e+07	3.4364e+08	3.21559e+07	1.35178e+07	1.23884e+07	2.03788e+07	2.26642e+07	6.18832e+07	3.16478e+07	1.31614e+08	8.36694e+07
M740T182		739.55	3.02755	6.12874e+06	1.0648e+07	2.10121e+07	1.64646e+07	1.92218e+07	5.98728e+07	1.82514e+07	2.06032e+07	3.36298e+07	3.37811e+07	2.97644e+07	1.64501e+07	1.21553e+07	1.05845e+07	3.68561e+07	1.06285e+07	1.40684e+07	2.47897e+07	8.58594e+06	5.17753e+06	4.82632e+07	2.43165e+07	2.39262e+07	1.48911e+07	2.38675e+07	4.43356e+07	2.07387e+07	2.71083e+07	1.522e+07	6.99391e+07
M317T192		317.449	3.20198	3.20018e+07	3.51849e+07	5.68789e+07	4.66385e+07	3.33674e+07	5.29238e+07	3.50551e+07	3.31365e+07	3.38989e+07	4.52065e+07	5.11774e+07	2.6274e+07	2.52548e+07	1.7034e+07	3.61524e+07	3.4198e+07	2.88195e+07	3.20447e+07	2.72125e+07	1.54023e+07	5.17448e+07	4.87002e+07	5.16493e+07	4.30501e+07	4.68297e+07	5.75476e+07	4.10068e+07	6.74747e+07	5.42819e+07	9.1973e+07
M770T193		769.715	3.2108	2.03487e+07	2.37309e+07	3.4532e+07	2.95454e+07	2.41206e+07	3.3502e+07	2.21699e+07	2.22656e+07	2.38682e+07	2.89731e+07	3.4903e+07	1.73296e+07	1.90562e+07	1.29499e+07	2.66505e+07	2.24242e+07	1.85315e+07	2.4299e+07	1.73797e+07	9.56805e+06	3.38831e+07	2.74964e+07	3.26502e+07	2.784e+07	3.10224e+07	3.39962e+07	3.01125e+07	3.71237e+07	3.57451e+07	5.08414e+07
M772T193		771.64	3.21083	1.21834e+07	1.3534e+07	1.97213e+07	1.64864e+07	1.58738e+07	1.84694e+07	1.28761e+07	1.30874e+07	1.23027e+07	1.66827e+07	1.74677e+07	9.90184e+06	1.05851e+07	6.70195e+06	1.45863e+07	1.12513e+07	1.15308e+07	1.35143e+07	9.93727e+06	5.78488e+06	1.9086e+07	1.66455e+07	1.95836e+07	1.49136e+07	1.58126e+07	1.878e+07	1.54566e+07	2.32815e+07	1.94327e+07	2.63622e+07
M771T193		770.536	3.21261	1.22448e+07	1.30085e+07	1.94729e+07	1.62086e+07	1.26e+07	1.92339e+07	1.2648e+07	1.19406e+07	1.28995e+07	1.6331e+07	1.74444e+07	9.30503e+06	9.39192e+06	7.16145e+06	1.47014e+07	1.23315e+07	1.16209e+07	1.42452e+07	8.62169e+06	5.01804e+06	1.85542e+07	1.57014e+07	1.76868e+07	1.45985e+07	1.63884e+07	2.04928e+07	1.54968e+07	2.23615e+07	1.98466e+07	2.79508e+07
M467T208		466.654	3.46376	1.40052e+07	1.90668e+07	2.29274e+07	2.13771e+07	2.0325e+07	3.06135e+07	3.31547e+07	3.82827e+07	3.18268e+07	4.53127e+07	2.4046e+07	4.74434e+07	2.99259e+07	3.35745e+07	4.10639e+07	4.17477e+07	3.01142e+07	2.13921e+07	1.71204e+07	9.01566e+06	1.94967e+07	2.37358e+07	1.38625e+07	4.0915e+07	1.82565e+07	5.56662e+07	1.92514e+07	3.55522e+07	1.97425e+07	2.20022e+07
M624T233		623.608	3.88274	4.89964e+07	5.46234e+07	3.03997e+07	3.95729e+07	4.44639e+07	4.60816e+07	1.95383e+07	2.26699e+07	4.68967e+07	3.81845e+07	5.20661e+07	2.99092e+07	3.1591e+07	2.26718e+07	4.08117e+07	4.85155e+07	4.84692e+07	3.84531e+07	2.80463e+07	2.44928e+07	3.8937e+07	3.21e+07	3.97518e+07	4.71043e+07	3.08539e+07	4.07162e+07	3.46907e+07	6.12013e+07	5.37092e+07	5.97643e+07
M480T233		479.52	3.8915	2.81646e+07	3.19484e+07	1.70811e+07	1.91834e+07	1.99424e+07	2.36599e+07	1.13432e+07	1.23742e+07	2.19532e+07	1.78758e+07	2.43972e+07	1.56929e+07	1.67814e+07	1.29521e+07	2.02094e+07	2.55889e+07	2.32589e+07	2.13916e+07	1.30693e+07	1.08338e+07	2.0931e+07	1.98759e+07	2.02048e+07	2.56099e+07	1.63647e+07	2.39672e+07	1.79465e+07	3.28004e+07	2.85543e+07	3.69441e+07
M317T234		317.452	3.90008	6.86843e+07	8.23035e+07	4.24261e+07	6.00812e+07	5.28094e+07	6.55291e+07	2.67866e+07	3.15617e+07	6.16476e+07	5.05247e+07	6.88522e+07	3.96222e+07	4.71865e+07	2.99724e+07	5.67683e+07	6.25377e+07	6.73007e+07	5.10048e+07	4.17521e+07	3.07921e+07	5.52953e+07	4.38421e+07	5.45556e+07	6.52961e+07	4.28694e+07	5.88148e+07	4.74793e+07	8.82668e+07	8.22467e+07	9.72409e+07
M177T237		177.371	3.94383	2.78906e+08	2.34875e+08	1.54631e+08	7.9186e+07	8.42064e+07	1.52129e+08	1.17272e+08	1.56227e+08	9.7541e+07	1.20772e+08	8.6866e+07	5.81319e+07	2.34132e+08	1.56384e+08	9.73849e+07	1.54018e+08	7.70861e+07	1.68272e+08	1.41521e+08	1.35232e+08	1.42478e+08	6.48389e+07	3.92988e+07	1.03274e+08	8.27441e+07	3.97033e+07	6.32859e+07	7.33195e+07	2.24679e+08	4.28164e+07
M397T237		397.468	3.94387	1.21658e+08	9.68857e+07	6.33906e+07	3.25323e+07	3.00042e+07	6.42652e+07	4.96385e+07	7.0229e+07	3.40227e+07	4.77644e+07	3.21625e+07	2.20656e+07	1.00503e+08	6.41906e+07	4.02891e+07	6.02655e+07	2.91436e+07	6.16837e+07	5.87116e+07	5.46618e+07	4.95252e+07	2.69747e+07	1.44308e+07	3.80914e+07	3.50424e+07	1.20462e+07	2.4146e+07	2.79831e+07	9.20981e+07	1.10113e+07
M398T237		398.358	3.9525	3.93304e+07	3.31807e+07	2.28192e+07	1.45589e+07	1.30769e+07	2.22188e+07	1.77224e+07	2.32218e+07	1.3513e+07	1.61567e+07	1.31608e+07	9.4726e+06	2.96449e+07	2.19358e+07	1.45114e+07	2.09291e+07	1.22165e+07	2.13762e+07	2.03517e+07	2.0806e+07	1.98058e+07	1.20259e+07	8.04976e+06	1.52594e+07	1.4397e+07	7.50156e+06	1.01471e+07	1.2684e+07	3.12379e+07	6.30544e+06
M434T242		433.517	4.03978	5.65704e+06	1.91344e+07	5.23093e+07	2.42154e+07	5.31938e+07	3.28639e+07	2.28082e+07	2.77646e+07	3.58251e+07	2.64144e+07	9.81706e+06	3.60254e+07	6.1919e+06	3.30255e+07	2.26518e+07	7.6695e+06	2.41945e+07	5.42584e+07	8.04272e+06	1.9304e+07	3.96659e+07	5.39964e+07	2.5056e+07	3.38917e+07	1.44722e+07	3.81834e+07	3.01134e+07	4.32697e+07	1.42683e+07	4.29242e+07
M581T242		580.519	4.03992	3.72818e+06	1.25546e+07	3.273e+07	1.37003e+07	3.53252e+07	2.25769e+07	1.62612e+07	1.81624e+07	2.45619e+07	1.89686e+07	8.03225e+06	2.45151e+07	5.06303e+06	2.16161e+07	1.43827e+07	4.19245e+06	1.41198e+07	3.84724e+07	5.73339e+06	1.2125e+07	2.83572e+07	3.47551e+07	1.55115e+07	2.20358e+07	9.02337e+06	2.50591e+07	2.22584e+07	2.98441e+07	8.94474e+06	2.83512e+07
M580T243		579.554	4.04839	5.99877e+06	2.82374e+07	8.54622e+07	3.78307e+07	8.93065e+07	5.07275e+07	3.82693e+07	4.36757e+07	6.00399e+07	4.36166e+07	1.72879e+07	5.38643e+07	1.05998e+07	5.04891e+07	3.82286e+07	7.83364e+06	3.56368e+07	8.80125e+07	1.44774e+07	2.90278e+07	6.83822e+07	8.03299e+07	3.89948e+07	5.3439e+07	2.13661e+07	6.0664e+07	4.93204e+07	7.46474e+07	1.88211e+07	6.8039e+07
M578T243		577.579	4.04857	3.36172e+06	1.52103e+07	4.30062e+07	2.11098e+07	4.90184e+07	3.1391e+07	2.41913e+07	2.62398e+07	3.76436e+07	2.81969e+07	9.59238e+06	3.42387e+07	4.31885e+06	3.10027e+07	2.28974e+07	5.27571e+06	2.22883e+07	4.80171e+07	7.36224e+06	1.80827e+07	3.62189e+07	4.19262e+07	2.01933e+07	2.9651e+07	1.16425e+07	3.22189e+07	2.83569e+07	3.9648e+07	1.0428e+07	3.81213e+07
M611T263		610.543	4.38884	5.01462e+07	4.12334e+07	6.95193e+07	3.77238e+07	5.0514e+07	3.72768e+07	3.89743e+07	4.32187e+07	3.09385e+07	4.95243e+07	4.9617e+07	4.94538e+07	3.24233e+07	3.77364e+07	5.52607e+07	3.95627e+07	3.95503e+07	5.06957e+07	4.48733e+07	3.06729e+07	5.88203e+07	6.99376e+07	6.4195e+07	5.71151e+07	7.51563e+07	5.59389e+07	6.44698e+07	7.13246e+07	8.66789e+07	5.62087e+07
M610T264		609.573	4.39745	1.06079e+08	8.86114e+07	1.57068e+08	7.81406e+07	1.11789e+08	7.95748e+07	8.25582e+07	8.69561e+07	7.02918e+07	1.05699e+08	1.03739e+08	1.06622e+08	6.67093e+07	8.1283e+07	1.15975e+08	8.4634e+07	8.20386e+07	1.12735e+08	9.58869e+07	6.6175e+07	1.27752e+08	1.53809e+08	1.36128e+08	1.15948e+08	1.7532e+08	1.26099e+08	1.51044e+08	1.54753e+08	1.93124e+08	1.23721e+08
M612T265		611.552	4.41492	3.95202e+07	3.00108e+07	4.93684e+07	2.49741e+07	3.21627e+07	2.58895e+07	2.60769e+07	2.80185e+07	1.70572e+07	2.99376e+07	3.51632e+07	2.96341e+07	2.29211e+07	2.72903e+07	3.3667e+07	3.09807e+07	2.62203e+07	3.3406e+07	3.15338e+07	1.92337e+07	3.98023e+07	3.69209e+07	3.52996e+07	3.32058e+07	5.26003e+07	3.46758e+07	4.05292e+07	3.90767e+07	6.3692e+07	3.0121e+07
M466T266		465.505	4.4324	4.10493e+07	3.23994e+07	5.81758e+07	2.5734e+07	3.21752e+07	2.7101e+07	2.62432e+07	2.96725e+07	1.79101e+07	2.8631e+07	3.5151e+07	3.06961e+07	2.33705e+07	2.83392e+07	3.81349e+07	3.27509e+07	2.60318e+07	3.29905e+07	3.47301e+07	2.11425e+07	3.96221e+07	3.57896e+07	3.37756e+07	3.59477e+07	6.31368e+07	3.85745e+07	4.08139e+07	3.95033e+07	7.01651e+07	2.31258e+07
M303T266		303.444	4.4411	9.95154e+07	7.36179e+07	1.31252e+08	6.28108e+07	6.92095e+07	5.10749e+07	6.36757e+07	6.76202e+07	3.55949e+07	7.33501e+07	7.80643e+07	6.3008e+07	5.40589e+07	6.4976e+07	8.92468e+07	7.13536e+07	5.63608e+07	7.82319e+07	8.07734e+07	4.8463e+07	1.01694e+08	7.43409e+07	6.64751e+07	7.77139e+07	1.54857e+08	7.21373e+07	9.74366e+07	7.61297e+07	1.85013e+08	4.28307e+07
M432T266		431.546	4.44112	2.85766e+07	2.03807e+07	3.62387e+07	1.88293e+07	2.02139e+07	1.60415e+07	1.82991e+07	2.07585e+07	1.3887e+07	2.04926e+07	2.03275e+07	1.89487e+07	1.56739e+07	1.87226e+07	2.38999e+07	2.00087e+07	1.74285e+07	2.16899e+07	2.32739e+07	1.4112e+07	2.4155e+07	2.1856e+07	2.20879e+07	2.85909e+07	3.97364e+07	1.93038e+07	2.63552e+07	2.37696e+07	4.65369e+07	2.05566e+07
M449T266		449.482	4.44117	6.16161e+07	4.83277e+07	8.15077e+07	3.94618e+07	4.17739e+07	4.10394e+07	3.69923e+07	4.23446e+07	2.36326e+07	4.40558e+07	4.88775e+07	3.86529e+07	3.31054e+07	4.49869e+07	5.21098e+07	4.63283e+07	3.43878e+07	4.6232e+07	5.36139e+07	3.30775e+07	5.91014e+07	4.43206e+07	3.88902e+07	4.44162e+07	8.28683e+07	4.38745e+07	5.40242e+07	4.36784e+07	1.09107e+08	3.05196e+07
M450T266		450.458	4.44117	2.46265e+07	1.98075e+07	3.07316e+07	1.42456e+07	1.64612e+07	1.55149e+07	1.60016e+07	1.70408e+07	1.08985e+07	1.83306e+07	2.03022e+07	1.87437e+07	1.37705e+07	1.75847e+07	2.05003e+07	1.73521e+07	1.40183e+07	1.87656e+07	1.97336e+07	1.27021e+07	2.17738e+07	1.77138e+07	1.47304e+07	1.68937e+07	2.99231e+07	1.89314e+07	1.90452e+07	1.96093e+07	3.80248e+07	1.3803e+07
M558T331		557.536	5.52302	2.98793e+07	2.90921e+07	2.71531e+07	2.05627e+07	1.67216e+07	2.15311e+07	9.61206e+06	1.72693e+07	1.93862e+07	1.74267e+07	2.01232e+07	2.10543e+07	1.3848e+07	7.80815e+06	1.25272e+07	1.81814e+07	2.09522e+07	1.704e+07	1.84952e+07	1.5833e+07	1.73578e+07	2.24201e+07	2.34136e+07	2.18269e+07	1.76213e+07	2.60715e+07	2.30207e+07	3.44098e+07	1.78747e+07	1.49164e+07
M328T357		327.583	5.95175	5.08006e+07	4.78107e+07	3.69829e+07	3.05015e+07	5.13231e+07	5.51029e+07	4.35853e+07	5.61228e+07	5.17638e+07	4.43853e+07	3.83392e+07	3.21816e+07	4.64548e+07	5.43702e+07	4.0567e+07	4.96504e+07	5.61586e+07	4.98469e+07	6.43151e+07	3.82104e+07	5.88456e+07	4.9644e+07	5.85602e+07	3.90745e+07	4.45323e+07	3.50058e+07	5.08547e+07	5.23198e+07	3.51812e+07	5.41769e+07
M347T366		347.451	6.10774	2.28866e+07	3.57438e+07	1.61557e+07	5.00577e+07	4.79973e+07	3.83838e+07	1.06385e+07	1.56153e+07	4.46084e+07	3.43844e+07	4.05013e+07	2.76896e+07	1.61122e+07	1.69101e+07	2.3764e+07	4.00616e+07	5.05116e+07	5.96608e+07	3.50186e+07	4.64348e+07	3.7831e+07	3.58269e+07	2.18624e+07	1.54116e+07	1.44006e+07	1.86792e+07	1.73987e+07	6.08041e+07	1.43081e+07	1.55675e+07
M219T367		219.333	6.11818	1.34649e+08	1.40701e+08	7.39193e+07	8.8208e+07	7.19344e+07	1.00733e+08	3.12655e+07	4.58244e+07	8.92258e+07	6.13644e+07	4.11704e+07	4.51414e+07	3.23837e+07	6.64623e+07	5.37865e+07	7.35325e+07	4.29875e+07	8.90134e+07	8.09881e+07	6.59229e+07	1.07525e+08	6.10006e+07	1.73622e+07	3.52923e+07	2.43475e+07	2.69651e+07	3.17259e+07	4.77939e+07	4.00417e+07	3.95709e+07
M202T368		202.348	6.13421	1.70821e+08	1.74861e+08	9.39942e+07	1.0766e+08	9.66441e+07	1.24912e+08	4.76659e+07	5.47541e+07	1.13663e+08	7.95858e+07	7.69649e+07	6.82956e+07	3.38894e+07	7.79913e+07	6.42454e+07	9.32647e+07	5.32439e+07	1.18032e+08	1.08964e+08	9.68251e+07	1.36338e+08	1.34072e+08	8.89806e+07	9.1349e+07	5.84586e+07	6.92161e+07	6.62801e+07	1.30696e+08	7.90826e+07	6.91113e+07
M217T369	C4: Xanthotoxin	217.348	6.1523	2.70467e+09	2.61045e+09	1.82601e+09	1.8703e+09	1.63123e+09	2.09796e+09	9.71237e+08	1.25177e+09	2.07206e+09	1.66614e+09	1.22824e+09	1.14629e+09	8.45829e+08	1.59433e+09	1.47675e+09	1.74054e+09	1.19884e+09	1.87959e+09	1.92719e+09	1.58364e+09	2.19003e+09	1.57947e+09	4.80869e+08	1.03567e+09	7.01023e+08	7.99975e+08	9.94056e+08	1.45202e+09	1.11119e+09	1.05119e+09
M247T382	C5: Isopimpinellin	247.428	6.36084	2.70021e+08	2.72825e+08	1.68486e+08	1.17062e+08	1.2088e+08	7.29626e+08	3.24037e+07	7.82738e+07	1.35639e+08	1.10509e+08	4.24838e+07	6.95977e+07	7.47355e+07	1.0884e+08	1.12113e+08	1.05917e+08	5.02955e+07	1.30559e+08	1.40569e+08	1.2102e+08	2.51878e+08	5.27222e+08	2.13665e+07	1.97153e+08	7.3323e+07	1.12496e+08	1.94188e+08	7.99021e+08	6.81324e+07	3.59151e+08
M245T382	C6: Osthol	245.473	6.36085	1.37291e+07	1.41393e+07	4.1646e+08	2.99366e+07	5.71535e+07	2.3233e+07	1.62256e+07	2.74014e+07	6.42774e+07	5.8456e+07	4.80207e+07	2.36787e+08	1.1115e+07	3.56653e+07	7.61659e+07	1.51092e+07	5.1235e+07	2.80009e+07	2.14653e+07	3.13592e+07	5.09927e+07	5.04479e+07	6.44078e+07	6.5202e+07	1.19083e+08	4.86391e+07	7.26412e+07	1.26738e+08	1.95812e+07	3.33446e+07
M269T388		269.46	6.46213	7.85126e+07	8.54266e+07	5.89742e+07	1.02681e+08	1.72774e+08	5.89544e+07	8.67306e+07	6.07149e+07	4.29044e+07	2.74501e+07	1.74937e+08	1.9021e+08	1.2794e+07	1.0008e+07	2.44336e+07	3.98081e+07	5.5805e+07	2.06372e+08	5.25145e+07	1.98667e+08	4.65325e+07	4.48099e+08	5.93513e+08	3.81508e+08	4.25064e+08	4.36793e+08	3.53762e+08	6.95287e+08	1.91716e+08	2.59537e+08
M243T388		243.457	6.46223	1.95904e+07	1.82411e+07	2.71847e+08	3.43523e+07	6.79711e+07	4.09896e+07	2.35156e+07	3.97183e+07	4.20902e+07	4.60984e+07	5.97613e+07	1.89356e+08	1.5351e+07	2.96196e+07	6.56651e+07	3.27774e+07	4.35556e+07	3.6478e+07	2.48186e+07	3.84699e+07	3.94257e+07	7.15943e+07	9.36579e+07	8.59217e+07	1.32552e+08	8.84001e+07	9.52851e+07	1.75794e+08	3.45042e+07	4.32387e+07
M201T388		201.364	6.46565	4.41884e+07	4.36706e+07	3.17906e+07	5.74856e+07	9.65335e+07	3.42444e+07	4.98824e+07	3.73873e+07	2.40799e+07	1.80617e+07	9.75394e+07	1.02325e+08	9.24426e+06	9.98341e+06	1.74143e+07	2.58136e+07	3.34855e+07	1.18425e+08	3.23556e+07	1.0984e+08	3.17856e+07	2.39347e+08	3.2398e+08	2.14798e+08	2.27519e+08	2.426e+08	1.92213e+08	3.92669e+08	1.0211e+08	1.46585e+08
M270T388		270.458	6.47044	2.34138e+07	2.34625e+07	1.5625e+07	2.89319e+07	4.5479e+07	1.67636e+07	2.94165e+07	1.68798e+07	1.20457e+07	2.32644e+07	5.77065e+07	4.61528e+07	5.00106e+06	4.93561e+06	3.07683e+07	1.30432e+07	2.50219e+07	4.99234e+07	1.91103e+07	5.01768e+07	1.50477e+07	9.73865e+07	1.35912e+08	9.23625e+07	9.69326e+07	9.68994e+07	8.80412e+07	1.68182e+08	4.63571e+07	6.43193e+07
M287T388		287.441	6.47207	4.08913e+07	3.89095e+07	2.88645e+07	5.26728e+07	1.02629e+08	2.9439e+07	4.15472e+07	3.04494e+07	2.18997e+07	1.35806e+07	1.01737e+08	1.12453e+08	7.88402e+06	8.68829e+06	1.36671e+07	2.24707e+07	2.82318e+07	1.18571e+08	2.55868e+07	1.11963e+08	2.58984e+07	3.48212e+08	4.95192e+08	2.6992e+08	2.98357e+08	3.4204e+08	2.50672e+08	5.77925e+08	1.19552e+08	1.76833e+08
M328T389		328.472	6.47877	2.64473e+07	2.2924e+07	1.78935e+07	3.60186e+07	6.26112e+07	1.90371e+07	3.03761e+07	2.55727e+07	1.70589e+07	1.15124e+07	6.09472e+07	7.25517e+07	7.11149e+06	7.9784e+06	1.05811e+07	1.65373e+07	2.25792e+07	8.2805e+07	1.8909e+07	7.10895e+07	1.86156e+07	1.68684e+08	2.24722e+08	1.5384e+08	1.62081e+08	1.85458e+08	1.47437e+08	2.72616e+08	6.94283e+07	1.10173e+08
M406T394		405.562	6.5747	4.72917e+06	3.92643e+07	7.79564e+06	3.75985e+07	3.06199e+07	3.01435e+07	4.27946e+07	3.7092e+07	3.86532e+07	6.763e+07	1.33127e+07	2.38979e+07	1.21474e+07	3.20126e+07	4.71838e+07	9.48358e+06	5.7088e+07	8.80986e+07	1.8589e+07	3.25385e+07	5.70818e+07	9.34571e+06	2.711e+07	1.66307e+07	4.46389e+07	1.8247e+07	2.98432e+07	1.45528e+07	1.72448e+07	2.15222e+07
M424T397		423.559	6.61527	6.41126e+06	6.86839e+07	1.48857e+07	5.46222e+07	4.04143e+07	4.67989e+07	7.23302e+07	5.69891e+07	5.83402e+07	1.02565e+08	2.1346e+07	3.84316e+07	1.77347e+07	5.1965e+07	8.01692e+07	1.35423e+07	1.08884e+08	1.45764e+08	2.88673e+07	5.27708e+07	9.95566e+07	1.05287e+07	3.9962e+07	2.1601e+07	6.25433e+07	2.47822e+07	3.85993e+07	1.94244e+07	2.42146e+07	3.1401e+07
M879T403		878.744	6.70967	2.01803e+07	1.80252e+07	1.9108e+07	8.16325e+06	1.69127e+07	1.7993e+07	1.33409e+07	2.01765e+07	1.82991e+07	2.11465e+07	2.08079e+07	1.59356e+07	1.63747e+07	1.36558e+07	1.2884e+07	1.26707e+07	1.46633e+07	1.44103e+07	1.47754e+07	1.23331e+07	1.56461e+07	1.35037e+07	1.38943e+07	1.14902e+07	1.04314e+07	8.70453e+06	9.99034e+06	1.31172e+07	1.60026e+07	6.99086e+06
M305T410		304.58	6.83643	8.71939e+07	9.1446e+07	8.56537e+07	8.88901e+07	3.07962e+07	4.38169e+07	2.21325e+07	3.52106e+07	1.71315e+07	2.00412e+07	1.06969e+08	5.08362e+07	2.8407e+07	3.27148e+07	4.42744e+07	7.20674e+07	5.27948e+07	5.31598e+07	7.73968e+07	6.19362e+07	9.83853e+07	2.54626e+08	1.3455e+08	1.02572e+08	1.11107e+08	3.835e+08	1.61251e+08	2.35822e+08	1.30528e+08	1.57534e+08
M237T410		236.505	6.83696	9.21089e+07	9.61618e+07	8.7011e+07	1.16781e+08	3.57596e+07	5.10571e+07	2.51367e+07	3.83281e+07	2.07227e+07	2.58898e+07	1.25073e+08	5.98183e+07	3.02824e+07	3.6583e+07	5.06759e+07	8.78688e+07	6.24263e+07	6.54377e+07	9.2874e+07	7.10216e+07	1.11523e+08	2.73844e+08	1.6637e+08	1.15732e+08	1.26617e+08	4.06097e+08	1.72803e+08	2.73259e+08	1.3504e+08	1.85296e+08
M230T411		230.43	6.84512	9.83711e+07	8.49937e+07	5.39879e+07	9.40396e+07	1.13583e+08	7.66762e+07	3.8294e+08	2.90121e+08	2.44793e+08	5.78841e+08	7.18606e+08	4.10816e+08	4.73606e+07	5.68415e+07	6.10271e+08	3.04448e+08	8.81656e+08	1.39828e+08	3.78739e+08	3.5526e+08	5.82727e+08	6.36805e+08	5.82469e+08	8.5876e+06	6.05242e+06	7.88105e+06	2.14051e+08	7.56697e+08	1.51502e+07	5.55399e+08
M228T411		228.46	6.84775	1.03553e+07	1.03442e+07	7.04896e+06	1.00082e+07	1.28491e+07	9.10033e+06	2.82284e+07	2.57092e+07	2.1425e+07	3.86405e+07	4.17659e+07	3.17599e+07	5.68382e+06	5.54252e+06	4.15833e+07	2.53324e+07	4.43254e+07	1.22888e+07	2.49234e+07	2.69308e+07	3.40103e+07	4.07788e+07	5.66899e+07	4.96056e+06	4.45266e+06	8.77594e+06	1.88458e+07	5.87694e+07	4.21979e+06	3.1974e+07
M214T411		214.435	6.84911	1.14386e+07	9.30487e+06	1.08884e+07	9.9685e+06	1.2927e+07	1.19585e+07	2.64431e+07	2.26553e+07	1.746e+07	3.73251e+07	4.30402e+07	2.50548e+07	1.06206e+07	9.80786e+06	4.21086e+07	2.4861e+07	5.13242e+07	1.15732e+07	2.80039e+07	2.46994e+07	3.40187e+07	3.97675e+07	3.53739e+07	6.24999e+06	5.12235e+06	5.63178e+06	1.80334e+07	4.69859e+07	6.99236e+06	3.21872e+07
M231T411		231.42	6.85465	4.84602e+07	5.84658e+07	5.43164e+07	4.71457e+07	4.86258e+07	1.1638e+08	6.58537e+07	6.04049e+07	6.07471e+07	1.00095e+08	1.40974e+08	7.93809e+07	3.13099e+07	9.9133e+07	1.12187e+08	8.18444e+07	1.58895e+08	1.16429e+08	8.11657e+07	9.93911e+07	1.06648e+08	1.29426e+08	1.10821e+08	2.12858e+07	2.24063e+07	2.45591e+07	7.15798e+07	1.85536e+08	1.33775e+07	1.2784e+08
M229T411		229.43	6.85783	4.55255e+08	3.99281e+08	2.46057e+08	4.37594e+08	5.40873e+08	3.49107e+08	1.12083e+09	1.02369e+09	9.38774e+08	1.33376e+09	1.46317e+09	1.18034e+09	2.12961e+08	2.46114e+08	1.38869e+09	1.04426e+09	1.56944e+09	6.72278e+08	1.14445e+09	1.10444e+09	1.32664e+09	1.38532e+09	1.36247e+09	2.16897e+07	1.62344e+07	1.70685e+07	8.79212e+08	1.83723e+09	5.81034e+07	1.32372e+09
M319T428		318.63	7.13724	4.81049e+07	4.15175e+07	5.60851e+07	4.38161e+07	1.98537e+07	3.28408e+07	2.20118e+07	3.14269e+07	1.86289e+07	2.11362e+07	8.0527e+07	2.31061e+07	4.2012e+07	3.42445e+07	5.22352e+07	5.08814e+07	4.44765e+07	3.12004e+07	4.05108e+07	3.3639e+07	6.35034e+07	7.59734e+07	7.17354e+07	4.01924e+07	4.36325e+07	1.01233e+08	3.80209e+07	5.88304e+07	1.49755e+08	4.15232e+07
M251T429		250.537	7.14597	4.45031e+07	4.08916e+07	5.8963e+07	4.38599e+07	1.7449e+07	2.8343e+07	1.41128e+07	2.60493e+07	1.05029e+07	1.76099e+07	7.51984e+07	2.17506e+07	3.26204e+07	3.50378e+07	4.80744e+07	4.4848e+07	4.31146e+07	2.74696e+07	3.01609e+07	3.45484e+07	6.45432e+07	6.84443e+07	7.18306e+07	3.88347e+07	3.92581e+07	1.04603e+08	3.52568e+07	5.77853e+07	1.56971e+08	3.60722e+07
M204T432		204.334	7.2072	5.34142e+08	5.43456e+08	1.49471e+08	4.63087e+08	4.84211e+08	4.45319e+08	5.38685e+07	1.16491e+08	3.88307e+08	1.26283e+08	3.03619e+08	8.77165e+07	2.8037e+08	4.18988e+08	1.87375e+08	6.22479e+08	4.53464e+08	4.19767e+08	8.19928e+08	3.70226e+08	2.51829e+08	1.13686e+08	3.70117e+08	8.29645e+07	1.45321e+08	1.42825e+08	1.79784e+08	3.02997e+08	5.35796e+07	9.55947e+07
M271T433	C7: Imperatorin	271.452	7.21572	1.64917e+08	1.72698e+08	5.87666e+07	1.26181e+08	1.54557e+08	1.30562e+08	2.31871e+07	4.587e+07	1.22575e+08	5.52108e+07	1.01508e+08	3.80363e+07	9.68411e+07	1.33711e+08	6.75447e+07	1.65768e+08	1.39134e+08	1.0848e+08	2.37291e+08	1.10943e+08	9.5865e+07	3.76917e+07	1.06773e+08	2.5079e+07	4.45227e+07	4.72552e+07	5.58262e+07	8.98379e+07	2.5346e+07	3.53647e+07
M203T434	C8: Imperatorin [271-C5H8]	203.31	7.23205	1.34356e+09	1.37746e+09	8.29799e+08	1.27023e+09	1.34106e+09	1.31025e+09	3.23266e+08	6.58323e+08	1.25727e+09	7.43776e+08	1.12601e+09	5.36273e+08	1.11704e+09	1.23156e+09	9.19956e+08	1.50228e+09	1.26866e+09	1.27648e+09	1.64935e+09	1.22843e+09	1.04859e+09	6.62145e+08	1.18667e+09	5.0537e+08	7.89758e+08	7.94645e+08	9.12172e+08	1.2551e+09	3.09283e+08	5.84057e+08
M223T436		222.524	7.26822	3.64312e+07	1.88569e+07	4.80519e+07	9.101e+06	2.2073e+07	1.09784e+07	6.92858e+07	1.80679e+07	6.26487e+07	9.00356e+07	1.76443e+07	1.58791e+07	3.31028e+07	2.52795e+07	7.68253e+07	2.99875e+07	2.84278e+07	1.65745e+07	5.05412e+07	1.56017e+07	1.09102e+08	4.81546e+07	1.5371e+07	3.74341e+07	5.14759e+07	4.2539e+07	9.13656e+07	3.42697e+07	4.50159e+07	2.52865e+07
M233T440		233.381	7.33797	1.01387e+08	1.06598e+08	6.46146e+07	6.77635e+07	1.09281e+08	2.55759e+08	1.41117e+07	3.49763e+07	8.90392e+07	3.6564e+07	6.14763e+07	6.32747e+07	4.22234e+07	5.26007e+07	4.18264e+07	1.02705e+08	9.54944e+07	1.25794e+08	2.48802e+08	8.91601e+07	8.58828e+07	4.14417e+08	2.64021e+08	2.50509e+08	2.77335e+08	2.80975e+08	2.01835e+08	1.34407e+09	6.35821e+07	2.27632e+08
M234T441		234.365	7.34242	2.35592e+07	2.2998e+07	1.61475e+07	1.71077e+07	2.31296e+07	5.49817e+07	5.18417e+06	9.49793e+06	1.99771e+07	1.07307e+07	1.39618e+07	1.5914e+07	1.13378e+07	1.45922e+07	1.11804e+07	2.39844e+07	2.20997e+07	2.60709e+07	4.85965e+07	2.0404e+07	1.90666e+07	6.98884e+07	5.14175e+07	4.91019e+07	5.35139e+07	5.48424e+07	4.22512e+07	3.34895e+08	1.42846e+07	4.39084e+07
M312T444		311.555	7.407	2.93211e+07	2.52026e+07	7.88696e+07	7.76927e+07	7.75794e+07	6.04378e+07	2.76965e+07	7.67439e+07	4.38414e+07	3.30475e+07	6.55122e+07	7.96334e+07	9.21224e+07	1.29797e+08	4.79257e+07	3.91347e+07	8.61118e+07	2.97272e+07	4.41828e+07	4.13822e+07	1.10232e+08	1.44384e+07	1.42985e+07	1.38162e+07	1.5747e+07	1.2552e+07	1.59896e+07	1.57592e+07	3.37487e+07	1.61806e+07
M314T444_1		313.547	7.4077	2.32236e+07	2.47728e+07	1.67918e+08	1.62748e+08	1.50181e+08	9.43354e+07	4.27202e+07	1.0145e+08	7.24226e+07	5.55269e+07	9.9153e+07	1.70492e+08	1.27948e+08	2.58932e+08	8.37213e+07	5.2347e+07	1.61579e+08	4.66727e+07	6.32998e+07	7.71501e+07	2.19936e+08	1.56011e+07	1.60486e+07	1.42882e+07	2.24058e+07	2.14865e+07	2.35073e+07	1.84159e+07	5.7645e+07	1.78461e+07
M314T444_2		314.499	7.40787	8.77826e+06	9.40074e+06	4.57235e+07	4.46091e+07	4.20246e+07	2.67651e+07	1.48912e+07	2.90927e+07	2.13088e+07	1.96153e+07	3.04864e+07	4.87269e+07	3.88531e+07	7.16227e+07	2.42143e+07	1.76856e+07	4.55522e+07	1.43848e+07	2.06669e+07	2.44724e+07	5.95722e+07	6.63534e+06	7.5408e+06	5.7476e+06	9.04391e+06	8.49659e+06	1.02394e+07	1.16683e+07	1.85376e+07	7.43175e+06
M365T447		364.665	7.4483	4.85941e+07	2.7362e+07	1.83115e+07	2.51615e+07	4.82111e+07	5.46548e+07	5.07669e+07	4.13277e+07	4.17255e+07	6.71416e+07	7.60262e+07	2.55437e+07	7.94115e+07	6.2926e+07	5.55604e+07	9.01407e+07	1.06858e+08	7.1135e+07	1.07909e+08	4.37243e+07	1.21745e+08	2.77179e+07	2.119e+07	2.33923e+07	2.18979e+07	1.1605e+07	2.51051e+07	2.36483e+07	2.65219e+07	1.1702e+07
M294T449		293.546	7.48634	3.8037e+07	3.34039e+07	3.03036e+07	2.69334e+07	4.26624e+07	5.07064e+07	4.12524e+07	4.16636e+07	5.0106e+07	3.33278e+07	3.63121e+07	2.92303e+07	5.84537e+07	5.44771e+07	3.75559e+07	6.56341e+07	6.3557e+07	5.50788e+07	5.75452e+07	4.94437e+07	4.5492e+07	3.58983e+07	3.96797e+07	2.73749e+07	2.99355e+07	2.564e+07	4.05525e+07	2.73923e+07	3.17767e+07	4.42813e+07
M225T454		224.561	7.55908	3.38843e+08	1.52791e+08	4.48099e+08	3.74373e+07	1.71579e+08	6.07569e+07	4.80457e+08	8.77029e+07	4.30245e+08	5.0767e+08	1.03866e+08	6.49067e+07	1.0701e+08	1.06801e+08	4.67661e+08	1.38235e+08	1.43813e+08	7.21211e+07	3.30688e+08	8.8422e+07	6.4867e+08	3.45853e+08	1.39825e+08	2.36964e+08	2.88091e+08	3.1661e+08	5.5933e+08	2.12486e+08	3.38415e+08	1.45714e+08
M409T454		408.515	7.56385	7.51276e+06	5.43992e+07	1.18256e+07	2.4462e+07	1.05948e+07	1.92643e+07	2.39329e+07	2.52107e+07	1.6529e+07	3.43063e+07	9.66769e+06	9.58139e+06	1.6469e+07	3.18199e+07	6.50109e+07	1.40499e+07	4.32306e+07	7.17746e+07	2.66932e+07	4.51891e+07	3.40634e+07	7.90979e+06	2.70701e+07	1.13502e+07	2.82276e+07	9.64663e+06	1.9025e+07	9.64233e+06	1.64943e+07	3.57587e+07
M408T454		407.558	7.56427	1.10546e+07	1.44977e+08	2.91979e+07	6.6174e+07	2.68406e+07	4.87801e+07	6.72912e+07	6.0447e+07	4.90952e+07	9.34477e+07	1.90346e+07	2.71854e+07	3.88612e+07	8.85663e+07	1.91573e+08	3.62482e+07	1.28508e+08	1.93252e+08	6.80755e+07	1.15365e+08	9.62865e+07	1.53033e+07	7.25227e+07	2.6202e+07	7.35464e+07	3.40048e+07	5.09079e+07	2.69342e+07	3.94743e+07	1.00229e+08
M333T465		332.687	7.75696	3.89052e+07	3.66638e+07	3.52714e+07	4.22829e+07	3.60832e+07	4.02838e+07	4.12277e+07	4.08712e+07	3.88586e+07	3.95735e+07	4.04917e+07	4.12208e+07	3.96704e+07	3.71129e+07	3.79754e+07	3.68369e+07	3.80999e+07	3.9048e+07	4.75614e+07	3.63086e+07	3.77094e+07	3.63402e+07	3.64566e+07	3.75808e+07	3.4795e+07	3.98869e+07	3.88999e+07	3.62971e+07	3.76026e+07	3.89935e+07
M286T469		285.68	7.81763	1.3125e+08	1.34928e+08	1.36022e+08	8.93425e+07	1.62398e+08	1.41829e+08	8.62778e+07	1.09446e+08	1.12287e+08	1.1814e+08	1.05769e+08	1.1736e+08	1.19306e+08	1.11801e+08	1.10834e+08	1.06899e+08	7.93184e+07	8.91661e+07	1.43935e+08	1.45595e+08	1.05028e+08	1.03342e+08	1.10327e+08	1.10183e+08	1.09281e+08	1.12384e+08	1.07954e+08	1.37053e+08	1.67327e+08	1.19694e+08
M285T469		284.726	7.81784	4.42168e+08	4.63876e+08	4.55514e+08	3.23532e+08	5.68646e+08	5.22923e+08	3.04429e+08	3.87306e+08	4.05357e+08	4.15548e+08	3.91107e+08	3.90189e+08	4.31183e+08	4.10764e+08	3.92188e+08	3.88984e+08	2.86413e+08	2.94777e+08	5.17384e+08	5.20643e+08	3.72517e+08	3.25098e+08	3.92255e+08	3.89389e+08	3.9759e+08	3.77885e+08	3.99072e+08	5.15169e+08	5.9286e+08	4.27e+08
M276T469		275.542	7.82018	2.67993e+08	2.53216e+08	2.1683e+08	1.68444e+08	2.22691e+08	1.69423e+08	1.67243e+08	1.97737e+08	1.57713e+08	1.76533e+08	2.5472e+08	2.15058e+08	2.47972e+08	3.0731e+08	2.39009e+08	3.09546e+08	3.38812e+08	2.81788e+08	2.49467e+08	1.94479e+08	2.31461e+08	2.90922e+08	3.45287e+08	2.50518e+08	3.2627e+08	1.98298e+08	2.67616e+08	2.36425e+08	2.52352e+08	1.35419e+08
M287T469		286.624	7.82422	2.72309e+07	2.59454e+07	2.79795e+07	1.96053e+07	3.26204e+07	2.83347e+07	1.90885e+07	2.30492e+07	2.27012e+07	2.3837e+07	2.43116e+07	2.47914e+07	2.50987e+07	2.52221e+07	2.25253e+07	2.26441e+07	1.84577e+07	2.00651e+07	2.86944e+07	2.8183e+07	2.08217e+07	2.11114e+07	2.1351e+07	2.22364e+07	2.26801e+07	2.39142e+07	2.1524e+07	2.95965e+07	3.18703e+07	2.26952e+07
M275T470		274.613	7.83538	9.47008e+08	8.79784e+08	8.18373e+08	5.87469e+08	7.80364e+08	5.0493e+08	5.38033e+08	6.73193e+08	5.02233e+08	5.95532e+08	8.41137e+08	7.9201e+08	8.06649e+08	9.53142e+08	8.09936e+08	1.04419e+09	1.10909e+09	9.12249e+08	7.10099e+08	6.80542e+08	6.7564e+08	9.66581e+08	1.00936e+09	9.19154e+08	1.08179e+09	7.68459e+08	9.2126e+08	8.7283e+08	9.55622e+08	4.30997e+08
M201T471		201.435	7.84405	5.50949e+07	5.78627e+07	6.16649e+07	4.80029e+07	6.79887e+07	4.79685e+07	4.18818e+07	5.07565e+07	4.12012e+07	4.45889e+07	5.72164e+07	6.60699e+07	7.81833e+07	6.29277e+07	5.54327e+07	5.67281e+07	6.76899e+07	7.02708e+07	5.78204e+07	5.34406e+07	5.4807e+07	7.41546e+07	8.53195e+07	8.5009e+07	7.06669e+07	6.49075e+07	6.65006e+07	1.16954e+08	6.10411e+07	5.1435e+07
M159T471		159.456	7.84407	4.4457e+07	4.57706e+07	4.79066e+07	3.29176e+07	3.90739e+07	3.56848e+07	3.39335e+07	4.19646e+07	3.27104e+07	3.58433e+07	4.28805e+07	4.18745e+07	5.99822e+07	5.6438e+07	4.40711e+07	4.60857e+07	5.51018e+07	4.87615e+07	4.386e+07	3.86606e+07	4.41755e+07	5.42208e+07	5.4456e+07	4.75429e+07	5.36081e+07	4.09424e+07	5.1748e+07	5.28473e+07	4.37214e+07	3.33903e+07
M133T471		133.426	7.84414	2.08181e+08	2.04752e+08	1.99585e+08	1.50077e+08	1.68258e+08	1.5316e+08	1.4818e+08	1.71094e+08	1.43716e+08	1.54619e+08	2.05235e+08	1.8145e+08	1.95773e+08	2.25116e+08	1.83373e+08	2.23487e+08	2.39805e+08	2.08866e+08	1.91826e+08	1.68315e+08	1.79488e+08	2.21964e+08	2.23562e+08	2.02929e+08	2.28842e+08	1.75185e+08	2.02061e+08	2.23058e+08	2.14038e+08	1.44073e+08
M119T472		119.344	7.86153	9.28281e+07	8.48654e+07	7.64085e+07	5.16058e+07	5.73953e+07	6.31767e+07	5.36498e+07	6.1519e+07	5.64129e+07	5.38482e+07	7.42929e+07	6.14749e+07	7.30624e+07	7.61195e+07	6.2393e+07	8.13387e+07	8.67164e+07	7.4533e+07	6.89551e+07	5.79406e+07	7.01462e+07	8.64608e+07	8.70193e+07	7.19968e+07	8.04144e+07	6.60754e+07	7.27052e+07	8.97215e+07	8.73023e+07	7.04322e+07
M173T472		173.45	7.86157	7.78099e+07	7.24519e+07	8.06907e+07	5.75827e+07	6.65298e+07	6.47302e+07	6.46026e+07	7.5574e+07	7.42003e+07	7.13679e+07	9.32512e+07	8.91542e+07	1.00847e+08	9.85245e+07	8.0744e+07	1.03389e+08	9.70216e+07	9.47813e+07	8.16967e+07	6.48301e+07	9.14865e+07	1.10276e+08	9.60408e+07	9.67543e+07	1.13112e+08	8.504e+07	8.86551e+07	9.88842e+07	9.06092e+07	5.29062e+07
M166T472		166.458	7.87141	1.08654e+08	1.09733e+08	1.30632e+08	7.943e+07	1.0226e+08	8.61341e+07	8.90999e+07	1.08594e+08	8.25661e+07	9.46796e+07	1.10932e+08	1.04556e+08	1.1099e+08	1.43283e+08	1.22081e+08	1.19174e+08	1.41769e+08	1.14966e+08	1.05697e+08	9.41251e+07	1.12378e+08	1.45188e+08	1.35498e+08	1.30679e+08	1.30605e+08	1.17711e+08	1.33721e+08	1.39187e+08	1.11433e+08	7.73263e+07
M108T472		107.528	7.87229	8.23313e+07	6.96979e+07	7.72375e+07	5.19701e+07	6.37849e+07	6.19031e+07	6.01303e+07	6.32789e+07	5.91644e+07	6.07449e+07	7.02463e+07	6.33853e+07	8.11543e+07	7.75965e+07	7.3791e+07	7.61906e+07	7.50745e+07	7.58055e+07	7.01106e+07	6.15599e+07	7.02206e+07	7.76565e+07	8.55226e+07	7.86781e+07	7.07463e+07	6.12641e+07	7.77069e+07	8.34482e+07	7.81828e+07	6.31578e+07
M168T473		168.444	7.87706	4.26685e+07	4.49805e+07	5.5046e+07	2.94812e+07	3.8928e+07	3.27906e+07	4.02608e+07	4.12827e+07	3.53688e+07	4.2166e+07	4.33993e+07	4.17771e+07	4.35513e+07	5.26835e+07	5.02784e+07	4.9206e+07	5.27689e+07	4.27704e+07	4.27119e+07	3.80747e+07	4.73424e+07	5.94048e+07	5.05298e+07	5.12653e+07	5.3725e+07	4.68297e+07	5.744e+07	5.73589e+07	4.83342e+07	3.29078e+07
M175T473		175.452	7.87708	1.36518e+08	1.38556e+08	1.47806e+08	9.77141e+07	1.14389e+08	1.09919e+08	1.02341e+08	1.20457e+08	1.15044e+08	1.12677e+08	1.38186e+08	1.38658e+08	1.4834e+08	1.59391e+08	1.34358e+08	1.51786e+08	1.53438e+08	1.4585e+08	1.35752e+08	1.1468e+08	1.40715e+08	1.72409e+08	1.51978e+08	1.52452e+08	1.64315e+08	1.31275e+08	1.43549e+08	1.70558e+08	1.55336e+08	1.21049e+08
M167T473		167.448	7.87903	1.99868e+08	2.00048e+08	2.53359e+08	1.51201e+08	1.87857e+08	1.51073e+08	1.68985e+08	1.93558e+08	1.66477e+08	1.76406e+08	2.12506e+08	1.92296e+08	2.06458e+08	2.51854e+08	2.28107e+08	2.29445e+08	2.55594e+08	2.07434e+08	1.90962e+08	1.72503e+08	2.02248e+08	2.76651e+08	2.47641e+08	2.36435e+08	2.55684e+08	2.1776e+08	2.36488e+08	2.61516e+08	2.26513e+08	1.34579e+08
M143T475		142.514	7.91392	5.12265e+07	5.37745e+07	6.63787e+07	3.78522e+07	4.45353e+07	3.07823e+07	4.0909e+07	4.43022e+07	4.32538e+07	4.91315e+07	6.13648e+07	3.04601e+07	5.4492e+07	5.94976e+07	5.6687e+07	6.64478e+07	6.18203e+07	5.65128e+07	3.88264e+07	4.1426e+07	4.28641e+07	7.8381e+07	6.13336e+07	5.8872e+07	7.03272e+07	5.60039e+07	5.60945e+07	5.27922e+07	7.62458e+07	3.85857e+07
M343T476		342.642	7.93075	3.20345e+07	1.78103e+07	1.25886e+07	1.08953e+07	2.21283e+07	2.63951e+07	2.49747e+07	2.30537e+07	2.27307e+07	3.19662e+07	3.3649e+07	1.18581e+07	3.53155e+07	2.93354e+07	1.81916e+07	3.14234e+07	2.69239e+07	2.07162e+07	4.09259e+07	1.52753e+07	3.9514e+07	1.43164e+07	8.2029e+06	1.10331e+07	1.06994e+07	6.63614e+06	1.11165e+07	9.31662e+06	2.56794e+07	6.90441e+06
M497T477		496.7	7.94883	2.71202e+07	2.89576e+07	6.06679e+07	2.40422e+07	2.82029e+07	1.61801e+07	1.35687e+07	1.92669e+07	1.24098e+07	1.80489e+07	1.75468e+07	3.21752e+07	1.55252e+07	2.43076e+07	2.12027e+07	1.17783e+07	1.42875e+07	2.5532e+07	2.67567e+07	1.25311e+07	1.43505e+07	1.93719e+07	1.86116e+07	2.51639e+07	2.62773e+07	2.1912e+07	2.51031e+07	2.61371e+07	4.55644e+07	4.2724e+07
M194T482		194.391	8.03615	3.47631e+07	3.43604e+07	4.42676e+07	2.73074e+07	2.97698e+07	2.40823e+07	3.46516e+07	2.87396e+07	3.07903e+07	3.2281e+07	3.59206e+07	2.27953e+07	3.10978e+07	3.58756e+07	3.88924e+07	3.68865e+07	3.90925e+07	2.98034e+07	3.04369e+07	2.58287e+07	3.21362e+07	4.94194e+07	3.82398e+07	3.52369e+07	3.86524e+07	3.84435e+07	3.76764e+07	4.58539e+07	5.43056e+07	3.36551e+07
M278T484		277.566	8.06223	3.7319e+08	3.80399e+08	5.90895e+08	3.02475e+08	3.09666e+08	2.22524e+08	3.69708e+08	3.57656e+08	3.8582e+08	4.47818e+08	3.98992e+08	2.06327e+08	3.05563e+08	3.62447e+08	4.98406e+08	4.58478e+08	4.16871e+08	3.13804e+08	2.85357e+08	2.21989e+08	3.76071e+08	6.82191e+08	4.89823e+08	4.31075e+08	4.20178e+08	4.74749e+08	5.22322e+08	5.073e+08	7.34879e+08	4.05306e+08
M277T484		276.617	8.07105	1.11479e+09	1.11692e+09	1.36673e+09	8.90152e+08	9.99985e+08	7.70808e+08	1.05247e+09	1.07574e+09	1.11326e+09	1.20598e+09	1.15106e+09	7.32218e+08	9.99988e+08	1.0838e+09	1.23541e+09	1.24134e+09	1.1767e+09	1.00735e+09	9.40193e+08	7.92836e+08	1.09855e+09	1.5292e+09	1.26139e+09	1.19332e+09	1.16807e+09	1.23026e+09	1.27067e+09	1.49269e+09	1.58866e+09	1.1512e+09
M289T484		288.635	8.07105	4.29741e+07	4.5093e+07	6.59401e+07	4.20043e+07	5.9279e+07	3.09633e+07	4.76074e+07	5.15629e+07	3.60899e+07	4.03839e+07	4.54682e+07	5.54631e+07	3.9371e+07	4.76887e+07	3.48714e+07	4.57276e+07	4.70437e+07	6.3974e+07	4.6099e+07	2.93437e+07	3.00614e+07	5.85452e+07	6.40985e+07	7.50556e+07	6.09769e+07	5.45296e+07	5.43597e+07	1.0058e+08	4.33709e+07	3.34767e+07
M658T494		657.573	8.23665	1.90909e+07	2.29243e+07	1.59614e+07	1.93402e+07	2.41105e+07	2.39841e+07	2.35974e+07	3.24438e+07	1.77379e+07	2.5273e+07	2.72215e+07	3.4716e+07	3.15863e+07	2.82224e+07	5.02673e+07	2.72063e+07	2.81839e+07	4.55579e+07	3.31741e+07	4.06748e+07	4.19063e+07	1.87159e+07	3.33889e+07	1.62492e+07	4.71595e+07	1.12832e+07	3.09009e+07	2.10648e+07	2.97039e+07	2.82761e+07
M253T495		252.559	8.2449	3.23221e+07	3.03698e+07	1.48171e+07	3.85428e+07	4.12329e+07	2.70288e+07	2.92219e+07	2.86704e+07	5.01405e+07	2.71445e+07	1.07966e+08	2.26624e+07	1.17635e+07	1.19838e+07	1.22777e+07	8.31765e+07	8.84238e+07	2.73266e+07	3.25762e+07	2.523e+07	4.70897e+07	3.06879e+07	9.14588e+07	2.92592e+07	3.73658e+07	2.28432e+07	4.64749e+07	2.63665e+07	1.44863e+08	3.28725e+07
M291T496		290.642	8.2654	8.4773e+07	9.4613e+07	2.26502e+08	9.66685e+07	8.20075e+07	4.75694e+07	1.12848e+08	1.01904e+08	1.01148e+08	1.20891e+08	8.54865e+07	5.364e+07	6.17416e+07	6.78993e+07	1.02263e+08	1.09252e+08	7.8831e+07	6.65028e+07	6.69281e+07	3.65596e+07	6.94612e+07	2.29286e+08	1.00145e+08	1.06563e+08	8.73561e+07	1.11085e+08	1.15031e+08	1.70606e+08	2.20539e+08	9.91642e+07
M552T503		551.849	8.38352	5.98449e+07	6.22295e+07	7.16574e+07	1.11811e+08	9.47963e+07	2.65409e+07	8.3678e+07	7.47506e+07	1.125e+08	9.15742e+07	1.06171e+08	9.85237e+07	1.35512e+08	2.03736e+07	8.94084e+07	1.43547e+08	1.32565e+08	1.30105e+08	1.22661e+08	1.08459e+08	1.03205e+08	3.60791e+07	1.03637e+08	9.48329e+07	1.07684e+08	1.21669e+08	1.11595e+08	1.26731e+08	1.09247e+08	1.39304e+08
M553T503		552.852	8.38518	3.54665e+07	3.0466e+07	3.4121e+07	6.47553e+07	5.06585e+07	1.68135e+07	4.65877e+07	4.20705e+07	6.09349e+07	4.98139e+07	5.94935e+07	5.78587e+07	7.59613e+07	1.6287e+07	5.20498e+07	7.85979e+07	7.3535e+07	6.89734e+07	6.60123e+07	6.4748e+07	5.7563e+07	2.06546e+07	6.18105e+07	5.15212e+07	5.97834e+07	6.7711e+07	5.97914e+07	7.88882e+07	5.73665e+07	7.6486e+07
M279T504		278.637	8.40167	1.74336e+08	1.61717e+08	8.24136e+08	1.53089e+08	1.83467e+08	1.01476e+08	4.10693e+08	3.4274e+08	2.4878e+08	4.051e+08	2.80006e+08	1.16601e+08	5.4963e+08	4.42911e+08	5.58539e+08	2.22267e+08	2.01319e+08	1.54357e+08	1.33279e+08	1.36123e+08	2.72239e+08	9.6686e+08	2.17068e+08	5.91041e+08	7.79474e+08	6.99722e+08	4.89243e+08	2.96307e+08	9.63144e+08	2.79514e+08
M280T505		279.63	8.40972	6.01183e+07	4.78031e+07	2.09867e+08	4.99121e+07	6.32574e+07	3.44515e+07	1.20788e+08	9.69742e+07	7.50036e+07	1.17359e+08	8.40783e+07	3.686e+07	1.48463e+08	1.22642e+08	1.44179e+08	6.80168e+07	7.0937e+07	5.27336e+07	4.51778e+07	4.77636e+07	8.42445e+07	2.78451e+08	6.56611e+07	1.60838e+08	2.25739e+08	1.87134e+08	1.37082e+08	8.66919e+07	2.77141e+08	8.30687e+07
M624T507		623.647	8.45497	8.52481e+07	3.91652e+07	4.78344e+07	1.65324e+07	4.89597e+07	5.73119e+07	7.01925e+07	6.01697e+07	5.35336e+07	3.71875e+07	6.80416e+07	3.86356e+07	1.05891e+08	9.24896e+07	3.71931e+07	6.34423e+07	6.21524e+07	9.13666e+07	1.04695e+08	6.97525e+07	1.3954e+08	3.19129e+07	3.11512e+07	1.51477e+07	2.36859e+07	2.03888e+07	2.43894e+07	2.69069e+07	4.05487e+07	1.55473e+07
M570T508		569.831	8.4714	9.83599e+07	9.00246e+07	8.27638e+07	1.12468e+08	1.0709e+08	3.33344e+07	1.0486e+08	9.65687e+07	1.33515e+08	1.10953e+08	1.39293e+08	1.19884e+08	2.297e+08	2.82703e+07	1.11752e+08	1.65905e+08	1.53133e+08	1.69951e+08	1.53893e+08	1.30904e+08	1.34556e+08	2.63726e+07	1.05501e+08	8.71229e+07	1.09049e+08	1.15313e+08	1.11594e+08	1.42868e+08	1.08276e+08	1.51453e+08
M569T510		568.852	8.50491	1.70086e+08	1.34298e+08	1.39579e+08	1.78338e+08	1.76569e+08	5.23399e+07	1.7757e+08	1.66285e+08	2.17431e+08	1.77948e+08	2.30219e+08	2.0464e+08	4.00318e+08	3.8126e+07	1.81649e+08	2.60728e+08	2.58416e+08	2.81587e+08	2.64288e+08	2.1552e+08	2.42834e+08	3.85274e+07	1.85643e+08	1.43729e+08	1.91257e+08	1.84007e+08	1.86232e+08	2.12487e+08	1.68955e+08	2.55663e+08
M640T514		639.649	8.57142	3.10777e+07	1.02215e+08	7.32863e+07	7.83957e+06	1.87372e+07	1.86184e+07	3.05188e+07	4.25825e+07	4.13668e+07	2.49351e+07	3.24201e+07	8.06779e+07	2.78874e+07	2.50889e+07	2.80865e+07	3.74027e+07	3.43928e+07	4.23265e+07	8.79819e+07	5.77285e+07	8.47932e+07	9.37107e+06	1.4674e+07	2.05239e+07	1.5027e+07	1.51254e+07	9.8257e+06	1.89076e+07	1.51442e+07	8.55056e+06
M378T515		377.535	8.57925	1.21753e+07	1.08697e+07	2.0021e+07	2.69132e+07	4.09584e+07	5.00835e+07	6.26228e+07	7.25642e+07	3.03184e+07	4.64573e+07	8.40768e+07	4.19754e+07	6.30751e+07	7.89843e+07	9.79951e+07	8.88693e+07	6.96819e+07	4.88887e+07	4.39502e+07	3.66264e+07	7.38063e+07	5.96474e+07	5.10675e+07	8.06181e+07	5.95077e+07	4.67197e+07	5.40712e+07	1.12371e+08	1.94054e+07	8.50398e+06
M379T515		378.529	8.58488	5.67883e+06	5.35942e+06	7.4378e+06	1.12645e+07	1.65609e+07	2.08729e+07	2.46191e+07	2.79367e+07	1.35071e+07	1.89309e+07	3.342e+07	1.54632e+07	2.47899e+07	3.21416e+07	3.98682e+07	3.44529e+07	2.76791e+07	2.09502e+07	2.02193e+07	1.50892e+07	2.83477e+07	2.30769e+07	2.04382e+07	3.19367e+07	2.48616e+07	2.03018e+07	2.1991e+07	4.03497e+07	7.49494e+06	4.91695e+06
M638T516		637.72	8.59333	5.66449e+07	5.50098e+08	3.68126e+08	1.2766e+07	4.51178e+07	1.63095e+07	7.58198e+07	1.57825e+08	1.65483e+08	7.32279e+07	9.04747e+07	4.01507e+08	3.62697e+07	2.93898e+07	1.0297e+08	1.48217e+08	1.32385e+08	1.50601e+08	4.11071e+08	2.57141e+08	3.42416e+08	1.10459e+07	4.06524e+07	8.55224e+07	4.15715e+07	5.50214e+07	2.24656e+07	5.15238e+07	3.37767e+07	1.30057e+07
M639T516		638.653	8.5947	3.08922e+07	2.96423e+08	1.96278e+08	1.01716e+07	3.02255e+07	1.41992e+07	4.70019e+07	9.63153e+07	9.49228e+07	4.27651e+07	5.25546e+07	2.14702e+08	2.1951e+07	2.03404e+07	5.77881e+07	8.23547e+07	7.36545e+07	8.35155e+07	2.19237e+08	1.38602e+08	1.86856e+08	8.14533e+06	2.40274e+07	4.85168e+07	2.54314e+07	3.23942e+07	1.4626e+07	3.35944e+07	1.93873e+07	9.42767e+06
M610T518		609.636	8.62822	2.49503e+07	2.64147e+07	2.30236e+07	3.49153e+07	6.58595e+07	6.46239e+07	5.99186e+07	6.34579e+07	6.25521e+07	5.95766e+07	5.46752e+07	4.17971e+07	7.7865e+07	9.93021e+07	6.70367e+07	7.00045e+07	7.19042e+07	7.75819e+07	7.08072e+07	5.57334e+07	7.1209e+07	3.43702e+07	3.38636e+07	2.44003e+07	3.04654e+07	1.61594e+07	4.37307e+07	3.10215e+07	3.0678e+07	3.02525e+07
M886T518		885.946	8.62882	3.52038e+07	3.74895e+07	3.44436e+07	7.56371e+06	1.06354e+07	5.49237e+07	4.95497e+07	5.979e+07	8.61593e+07	9.30689e+07	8.55392e+07	1.01735e+08	6.25465e+07	7.97273e+07	7.26908e+07	7.61484e+07	5.7826e+07	4.3316e+07	5.19113e+07	8.67304e+07	8.13064e+07	6.78444e+07	6.86621e+07	8.06373e+07	7.41656e+07	7.42497e+07	7.64132e+07	8.15365e+07	3.45276e+07	9.48717e+07
M887T519		886.774	8.64622	2.85038e+07	3.56706e+07	2.73759e+07	9.62429e+06	1.00463e+07	4.23064e+07	3.82293e+07	4.34351e+07	6.41327e+07	7.19936e+07	7.11713e+07	8.07091e+07	5.29007e+07	5.84598e+07	5.62771e+07	6.02604e+07	4.73256e+07	3.71664e+07	4.31715e+07	6.39423e+07	5.85273e+07	5.14594e+07	4.95886e+07	5.31843e+07	5.15461e+07	5.52995e+07	6.02891e+07	6.48702e+07	3.09985e+07	7.17035e+07
M888T519		887.944	8.65033	3.651e+07	3.45245e+07	3.23265e+07	2.40872e+07	2.31595e+07	3.6471e+07	2.85477e+07	3.32668e+07	4.30769e+07	4.59673e+07	4.32773e+07	4.111e+07	2.89383e+07	3.48445e+07	3.18859e+07	3.69944e+07	2.94362e+07	3.10832e+07	5.15914e+07	9.83463e+07	1.0614e+08	7.52909e+07	6.99154e+07	6.50733e+07	4.94139e+07	4.55545e+07	4.57137e+07	5.01701e+07	3.12557e+07	4.97767e+07
M608T520		607.645	8.6628	2.88707e+07	3.429e+07	2.49293e+07	8.70651e+07	1.37613e+08	1.01256e+08	1.11059e+08	1.06371e+08	8.70757e+07	1.15575e+08	6.83737e+07	6.34777e+07	1.93909e+08	1.84398e+08	1.67068e+08	1.29497e+08	1.36997e+08	1.24768e+08	1.59136e+08	8.6088e+07	1.37746e+08	7.07168e+07	7.04011e+07	3.59003e+07	8.19749e+07	2.37033e+07	9.48095e+07	5.35885e+07	4.43135e+07	8.49676e+07
M872T520		871.942	8.66294	2.41401e+08	2.53909e+08	2.21845e+08	1.65817e+08	1.69914e+08	2.20406e+08	1.94044e+08	1.97472e+08	2.14928e+08	1.98984e+08	1.87771e+08	1.74336e+08	8.02787e+07	5.1505e+07	3.94083e+07	3.40075e+07	2.81103e+07	1.91404e+07	1.9216e+07	2.30551e+07	2.65799e+07	1.85699e+08	2.91623e+08	3.1859e+08	3.42795e+08	3.42416e+08	3.34482e+08	3.80623e+08	2.3411e+08	2.17389e+08
M874T520		873.861	8.66318	8.05761e+07	8.62243e+07	7.68244e+07	5.85345e+07	5.80982e+07	7.59536e+07	6.32982e+07	6.96568e+07	7.27375e+07	6.65104e+07	6.91302e+07	6.21124e+07	3.05116e+07	2.21918e+07	1.64954e+07	1.43393e+07	1.26441e+07	1.11812e+07	9.36138e+06	8.7117e+06	1.18198e+07	6.70319e+07	9.45558e+07	1.03509e+08	1.08416e+08	1.18583e+08	1.1073e+08	1.31709e+08	7.39004e+07	7.73575e+07
M873T520		872.942	8.66323	1.78167e+08	1.86042e+08	1.66048e+08	1.32396e+08	1.29193e+08	1.68091e+08	1.42216e+08	1.48517e+08	1.61316e+08	1.47638e+08	1.43579e+08	1.34794e+08	6.0176e+07	4.40554e+07	3.06594e+07	2.46367e+07	2.21673e+07	1.79676e+07	1.53891e+07	1.70011e+07	2.08156e+07	1.48875e+08	2.20129e+08	2.38592e+08	2.56629e+08	2.57247e+08	2.54328e+08	2.8899e+08	1.74357e+08	1.67775e+08
M609T520		608.632	8.66329	2.00422e+07	2.3885e+07	1.8103e+07	5.39754e+07	7.68864e+07	6.10006e+07	6.34295e+07	6.08881e+07	4.97573e+07	6.29648e+07	4.5741e+07	3.8075e+07	9.94489e+07	9.84036e+07	8.98514e+07	6.96034e+07	7.49415e+07	7.04782e+07	8.06394e+07	4.87274e+07	7.58673e+07	4.38709e+07	4.4037e+07	2.45454e+07	4.58198e+07	1.88286e+07	5.43254e+07	3.68333e+07	2.83392e+07	5.0193e+07
M602T522		601.836	8.69855	2.19546e+07	2.1913e+07	2.6805e+07	3.35224e+07	4.95313e+07	5.23818e+07	3.37695e+07	3.3968e+07	2.58575e+07	3.95905e+07	3.2248e+07	3.26301e+07	3.25036e+07	5.77248e+07	4.35228e+07	3.51683e+07	5.49949e+07	4.49464e+07	3.10962e+07	3.70785e+07	3.57236e+07	4.00435e+07	2.90493e+07	2.91839e+07	3.00818e+07	2.56268e+07	3.47112e+07	3.4406e+07	2.0359e+07	2.4257e+07
M601T523		600.77	8.71602	2.65594e+07	2.76242e+07	3.00391e+07	4.17795e+07	6.62901e+07	7.56827e+07	3.51423e+07	4.35679e+07	3.37729e+07	5.01495e+07	3.78384e+07	3.70097e+07	3.93919e+07	8.20068e+07	5.20508e+07	4.41084e+07	7.62046e+07	5.33157e+07	4.03414e+07	4.64587e+07	4.85546e+07	5.71409e+07	3.28116e+07	3.55499e+07	3.52854e+07	3.11019e+07	4.47557e+07	4.17058e+07	2.55503e+07	2.56278e+07
M117T528		117.235	8.79542	8.7193e+07	7.46875e+07	7.54678e+07	6.60882e+07	6.81953e+07	6.48505e+07	7.26747e+07	6.56899e+07	6.65572e+07	7.28445e+07	6.16184e+07	6.01098e+07	7.04717e+07	8.259e+07	8.389e+07	6.64223e+07	8.27866e+07	7.06943e+07	6.33406e+07	6.14426e+07	6.74548e+07	7.4306e+07	6.37113e+07	6.19359e+07	7.32215e+07	5.94444e+07	6.87528e+07	7.92008e+07	6.79125e+07	6.12338e+07
M282T528		281.634	8.80391	1.24122e+08	9.94112e+07	3.00172e+08	8.0875e+07	8.82571e+07	5.74985e+07	1.77578e+08	1.56607e+08	7.13637e+07	1.69963e+08	1.25633e+08	5.49616e+07	2.10676e+08	1.79761e+08	2.81848e+08	1.1772e+08	1.09236e+08	9.65449e+07	7.10158e+07	6.06763e+07	8.83963e+07	3.46502e+08	1.41619e+08	2.49998e+08	2.55518e+08	2.00981e+08	2.04151e+08	1.47667e+08	1.5877e+08	9.00608e+07
M281T528		280.631	8.80398	4.98508e+08	4.03794e+08	7.66549e+08	3.12131e+08	3.48885e+08	1.95799e+08	6.11044e+08	5.52693e+08	2.83589e+08	5.83423e+08	4.68881e+08	1.97854e+08	6.76278e+08	6.05512e+08	7.6134e+08	4.46324e+08	4.17302e+08	3.58402e+08	2.53791e+08	2.29845e+08	3.53171e+08	8.06306e+08	5.0203e+08	6.91975e+08	7.0211e+08	6.46548e+08	6.4829e+08	5.46162e+08	5.82883e+08	3.46892e+08
M283T528		282.546	8.8042	2.66451e+07	2.27603e+07	6.0596e+07	1.87337e+07	1.959e+07	1.4337e+07	3.72334e+07	3.39666e+07	1.79361e+07	4.09558e+07	2.80106e+07	1.30136e+07	4.92986e+07	5.52216e+07	5.89984e+07	2.61406e+07	2.46372e+07	2.18277e+07	1.56656e+07	1.55583e+07	2.11327e+07	8.94221e+07	3.08922e+07	5.27364e+07	5.74837e+07	4.34477e+07	4.93648e+07	3.2038e+07	3.79331e+07	2.34327e+07
M623T535		622.676	8.90956	2.84077e+07	3.61077e+07	5.60045e+07	8.68982e+06	3.83093e+07	8.30555e+06	3.5799e+07	3.30257e+07	5.34246e+07	3.25846e+07	4.76271e+07	6.51736e+07	5.91445e+07	1.15047e+07	5.27271e+07	1.02908e+08	6.60845e+07	6.64391e+07	8.76999e+07	6.61284e+07	7.0187e+07	7.91945e+06	4.31262e+07	8.20621e+07	4.79735e+07	9.25012e+07	3.17362e+07	8.27593e+07	6.22103e+07	3.17446e+07
M622T535		621.682	8.91085	5.26967e+07	6.65973e+07	1.05798e+08	1.07687e+07	7.09023e+07	1.11318e+07	6.25889e+07	5.64615e+07	9.18172e+07	5.28334e+07	8.4316e+07	1.20875e+08	1.02428e+08	1.59081e+07	9.09734e+07	1.88498e+08	1.11572e+08	1.21812e+08	1.65695e+08	1.13604e+08	1.32568e+08	7.84956e+06	7.36879e+07	1.52673e+08	8.48338e+07	1.7491e+08	5.58323e+07	1.43192e+08	1.10119e+08	4.99156e+07
M526T572		525.662	9.53717	1.50077e+07	1.69324e+07	1.91255e+07	2.28413e+07	2.36315e+07	2.06783e+07	1.92044e+07	1.99149e+07	1.8871e+07	2.3071e+07	2.27433e+07	2.07874e+07	1.9763e+07	2.22496e+07	1.98763e+07	1.86785e+07	2.33251e+07	2.41567e+07	2.27676e+07	2.3169e+07	2.16928e+07	2.18853e+07	2.79019e+07	2.83054e+07	2.12146e+07	2.65209e+07	2.28897e+07	3.33858e+07	1.7891e+07	2.28624e+07
M482T572		481.668	9.53717	1.71295e+07	2.13589e+07	1.9386e+07	2.85417e+07	2.63202e+07	2.66394e+07	2.65346e+07	2.77816e+07	2.31634e+07	2.76014e+07	2.82092e+07	2.72227e+07	2.58702e+07	2.69822e+07	2.8811e+07	2.7724e+07	3.0806e+07	3.10078e+07	2.94281e+07	2.88599e+07	3.0545e+07	2.89483e+07	3.57113e+07	3.32548e+07	2.84538e+07	3.15239e+07	3.15884e+07	4.07477e+07	1.93933e+07	2.98946e+07
M394T572		393.605	9.54043	1.60066e+07	1.83493e+07	1.91759e+07	2.55486e+07	2.49583e+07	2.56521e+07	2.75101e+07	2.50119e+07	2.34705e+07	2.82116e+07	2.50924e+07	2.80486e+07	2.65923e+07	2.68067e+07	2.78146e+07	2.66848e+07	3.16386e+07	2.7654e+07	2.90147e+07	2.56928e+07	3.04773e+07	2.94991e+07	3.40205e+07	3.18665e+07	3.00372e+07	2.94464e+07	2.90721e+07	4.08332e+07	2.28768e+07	2.89526e+07
M438T572		437.616	9.54052	1.68614e+07	2.23982e+07	2.4335e+07	3.24521e+07	3.00362e+07	3.10985e+07	3.05425e+07	3.23095e+07	2.81751e+07	3.44336e+07	3.31733e+07	3.30075e+07	2.9369e+07	3.11232e+07	3.14214e+07	3.22431e+07	3.57493e+07	3.58999e+07	3.7489e+07	3.51425e+07	3.42209e+07	3.33443e+07	3.9431e+07	3.69508e+07	3.26503e+07	3.27295e+07	3.40815e+07	4.89697e+07	2.59624e+07	3.50066e+07
M350T573		349.593	9.54601	1.17111e+07	1.52923e+07	1.48492e+07	2.31758e+07	2.02442e+07	2.13763e+07	1.83048e+07	2.15921e+07	2.2571e+07	2.12708e+07	2.071e+07	2.0491e+07	1.94474e+07	2.2844e+07	1.97481e+07	2.36029e+07	2.23945e+07	2.25671e+07	2.47358e+07	2.18707e+07	2.12683e+07	2.2631e+07	2.82217e+07	2.51811e+07	2.29244e+07	2.22948e+07	2.28618e+07	2.93092e+07	1.79696e+07	2.18198e+07
M306T573		305.536	9.55466	1.48016e+07	2.01329e+07	1.87158e+07	2.45247e+07	2.4599e+07	2.86295e+07	2.67585e+07	2.4802e+07	2.62255e+07	2.77947e+07	2.50382e+07	2.66449e+07	2.45872e+07	2.54143e+07	2.72271e+07	2.66989e+07	2.76171e+07	2.86943e+07	2.76944e+07	2.6198e+07	2.7215e+07	2.82733e+07	3.56202e+07	2.83998e+07	2.83859e+07	2.93024e+07	2.6654e+07	3.50169e+07	1.96411e+07	2.78719e+07
M594T573		593.652	9.55828	4.33456e+06	7.13091e+06	6.65034e+06	1.74642e+07	2.71923e+07	1.57108e+07	1.55071e+07	2.06157e+07	1.83126e+07	2.82515e+07	1.72009e+07	1.67087e+07	2.66058e+07	2.46978e+07	3.45777e+07	2.41222e+07	1.95179e+07	2.88391e+07	2.41999e+07	1.32977e+07	2.02257e+07	1.34269e+07	1.5692e+07	8.85034e+06	2.01369e+07	6.80956e+06	1.95966e+07	1.77985e+07	8.33746e+06	1.42711e+07
M123T575		122.64	9.59	2.40386e+07	2.55078e+07	2.49625e+07	2.56948e+07	2.26702e+07	2.20765e+07	2.35544e+07	2.22847e+07	2.29706e+07	2.295e+07	2.48558e+07	2.36517e+07	2.34182e+07	2.52873e+07	2.39485e+07	2.28883e+07	2.53307e+07	2.39168e+07	2.41298e+07	2.30903e+07	2.39805e+07	2.43701e+07	2.79096e+07	2.61576e+07	2.57556e+07	2.65651e+07	2.47489e+07	3.34669e+07	2.24572e+07	2.3241e+07
M152T576_2		152.42	9.60757	6.20154e+07	5.76554e+07	5.5098e+07	5.10951e+07	5.1067e+07	4.70538e+07	5.29916e+07	4.97768e+07	4.76718e+07	5.51673e+07	4.3064e+07	4.92327e+07	4.89975e+07	5.09514e+07	4.46163e+07	4.61165e+07	5.13742e+07	4.97224e+07	4.57514e+07	4.65543e+07	4.65857e+07	4.96524e+07	5.02996e+07	4.93501e+07	4.83531e+07	4.69228e+07	4.8526e+07	6.79114e+07	5.329e+07	4.57995e+07
M152T576_1		152.225	9.60758	4.40371e+07	5.3848e+07	4.87301e+07	4.53027e+07	4.51106e+07	3.77747e+07	4.4845e+07	4.13838e+07	4.23557e+07	4.39682e+07	4.19376e+07	4.10199e+07	4.61113e+07	4.2448e+07	4.3455e+07	4.01859e+07	3.99684e+07	4.73073e+07	4.33386e+07	3.67304e+07	3.90247e+07	4.63328e+07	4.5531e+07	4.42162e+07	3.4981e+07	4.47739e+07	4.46517e+07	5.91337e+07	5.05046e+07	3.9933e+07
M133T578		132.814	9.62505	2.5545e+07	2.73305e+07	2.63999e+07	2.57148e+07	2.40427e+07	2.24945e+07	2.16578e+07	2.24417e+07	2.43586e+07	2.55911e+07	2.15375e+07	2.24549e+07	2.36137e+07	2.38211e+07	2.30672e+07	2.3834e+07	2.50656e+07	2.69271e+07	2.45517e+07	2.33084e+07	2.39606e+07	2.35238e+07	2.24926e+07	2.44418e+07	2.52451e+07	2.48843e+07	2.25228e+07	3.01483e+07	2.23154e+07	2.19597e+07
M132T578		131.848	9.62505	6.03251e+07	5.48182e+07	5.5785e+07	5.26291e+07	5.10142e+07	4.96992e+07	5.37691e+07	4.47803e+07	5.19074e+07	4.99384e+07	5.01562e+07	4.89021e+07	4.70523e+07	4.82261e+07	4.53281e+07	4.82004e+07	5.00919e+07	5.34958e+07	4.48365e+07	4.87776e+07	4.7391e+07	4.94547e+07	5.11706e+07	5.26536e+07	5.1859e+07	4.70481e+07	5.03188e+07	6.45434e+07	5.40962e+07	4.82272e+07
M153T578		153.343	9.62518	3.49003e+07	3.53535e+07	3.22992e+07	3.04747e+07	3.14131e+07	2.99786e+07	2.87576e+07	2.9621e+07	2.88703e+07	2.83635e+07	3.02244e+07	2.66965e+07	2.71726e+07	2.95093e+07	2.71298e+07	2.76445e+07	2.97309e+07	2.8629e+07	2.80434e+07	2.95338e+07	2.93639e+07	3.08148e+07	2.8469e+07	2.82239e+07	2.92121e+07	3.13326e+07	2.57396e+07	4.13733e+07	3.20937e+07	2.84707e+07
M123T578		122.917	9.62518	2.43525e+07	2.36085e+07	2.34323e+07	2.20385e+07	2.36688e+07	2.28921e+07	2.18327e+07	2.15758e+07	2.17648e+07	2.22355e+07	2.51097e+07	2.41137e+07	2.08683e+07	2.53763e+07	2.12319e+07	2.31413e+07	2.37143e+07	2.36636e+07	2.2402e+07	2.12489e+07	2.40037e+07	2.26615e+07	2.54195e+07	2.38233e+07	2.45867e+07	2.21114e+07	2.73337e+07	3.07937e+07	2.02177e+07	2.19399e+07
M111T578		111.268	9.62523	3.61389e+07	3.15756e+07	3.26844e+07	2.96587e+07	3.07827e+07	3.16317e+07	2.94809e+07	3.24366e+07	3.44642e+07	3.08306e+07	3.05909e+07	3.07993e+07	3.32446e+07	3.39214e+07	3.01944e+07	3.2197e+07	3.52297e+07	3.13203e+07	3.56995e+07	3.10771e+07	3.13042e+07	3.12632e+07	3.17873e+07	3.20806e+07	3.31104e+07	3.14052e+07	3.48575e+07	4.34769e+07	3.04824e+07	3.24965e+07
M143T578		143.277	9.63372	3.5006e+07	3.48909e+07	3.37574e+07	2.90822e+07	3.31243e+07	3.19717e+07	3.24645e+07	3.11824e+07	2.91885e+07	3.38537e+07	3.32627e+07	3.1625e+07	3.13779e+07	3.16804e+07	3.07478e+07	2.97048e+07	3.28016e+07	3.29992e+07	3.01551e+07	3.09781e+07	3.05847e+07	3.1792e+07	3.09895e+07	3.48696e+07	3.13083e+07	3.09726e+07	3.35512e+07	4.30116e+07	3.19137e+07	3.14923e+07
M140T578		140.332	9.63502	3.73513e+07	3.85887e+07	3.78059e+07	3.37799e+07	3.17516e+07	3.25567e+07	3.51296e+07	3.50448e+07	3.33543e+07	3.54e+07	3.53383e+07	3.10049e+07	3.22779e+07	3.57185e+07	3.19378e+07	3.34767e+07	3.43171e+07	3.32482e+07	3.29541e+07	3.20865e+07	3.46876e+07	3.45023e+07	3.59349e+07	3.37693e+07	3.58642e+07	3.29812e+07	3.4483e+07	4.42916e+07	3.83192e+07	3.36201e+07
M126T579		126.177	9.64705	1.6357e+07	1.51603e+07	1.43276e+07	1.56613e+07	1.72577e+07	1.58846e+07	1.47827e+07	1.45443e+07	1.40815e+07	1.55235e+07	1.72265e+07	1.49038e+07	1.45711e+07	1.5681e+07	1.84052e+07	1.44739e+07	1.44635e+07	1.6441e+07	1.51078e+07	1.2398e+07	1.70655e+07	1.48562e+07	1.55245e+07	1.65792e+07	1.48959e+07	1.47834e+07	1.55347e+07	2.1056e+07	1.47269e+07	1.36034e+07
M157T580		157.317	9.65934	3.42744e+07	3.33854e+07	3.1451e+07	2.8621e+07	2.69557e+07	2.9703e+07	2.86714e+07	2.71565e+07	2.79656e+07	2.55557e+07	2.81413e+07	2.6695e+07	2.62101e+07	2.76798e+07	2.76603e+07	2.63173e+07	2.69247e+07	2.52164e+07	2.46176e+07	2.59975e+07	2.69704e+07	2.74555e+07	2.63102e+07	2.67796e+07	2.71613e+07	2.66552e+07	2.68178e+07	3.75534e+07	3.12081e+07	2.57485e+07
